# Supplementary material for: General solution of the chemical master equation and modality of marginal distributions for hierarchic first-order reaction networks
Source: J Math Biol. 2018 Jan 20;77(2):377–419. doi: 10.1007/s00285-018-1205-2 (PMC6061068; doi:10.1007/s00285-018-1205-2)
Supplement: Supplementary file 1 — Supplementary material 1 (nb 33 KB) [file 285_2018_1205_MOESM1_ESM.nb]

(* Content-type: application/vnd.wolfram.mathematica *)

(*** Wolfram Notebook File ***)
(* http://www.wolfram.com/nb *)

(* CreatedBy='Mathematica 11.0' *)

(*CacheID: 234*)
(* Internal cache information:
NotebookFileLineBreakTest
NotebookFileLineBreakTest
NotebookDataPosition[       158,          7]
NotebookDataLength[     34652,        831]
NotebookOptionsPosition[     33634,        792]
NotebookOutlinePosition[     33966,        807]
CellTagsIndexPosition[     33923,        804]
WindowFrame->Normal*)

(* Beginning of Notebook Content *)
Notebook[{
Cell[BoxData[
 RowBox[{
  RowBox[{"g", "[", 
   RowBox[{"s1_", ",", "s2_", ",", "t_"}], "]"}], ":=", 
  SuperscriptBox["\[ExponentialE]", 
   RowBox[{
    RowBox[{"mx0", 
     RowBox[{"(", 
      RowBox[{
       RowBox[{
        SuperscriptBox["\[ExponentialE]", 
         RowBox[{"ktl", " ", 
          RowBox[{"(", 
           RowBox[{
            RowBox[{"-", "1"}], "+", "s2"}], ")"}], " ", "t"}]], " ", "s1"}], 
       "-", "1"}], ")"}]}], "+", 
    RowBox[{"my0", 
     RowBox[{"(", 
      RowBox[{"s2", "-", "1"}], ")"}]}]}]]}]], "Input",
 CellChangeTimes->{{3.684991168136321*^9, 3.684991210844612*^9}, {
  3.68499127012008*^9, 3.68499132852645*^9}}],

Cell[CellGroupData[{

Cell[BoxData[
 RowBox[{"Simplify", "[", 
  RowBox[{
   RowBox[{
    SubscriptBox["\[PartialD]", "t"], 
    RowBox[{"g", "[", 
     RowBox[{"s1", ",", "s2", ",", "t"}], "]"}]}], "\[Equal]", 
   RowBox[{"ktl", 
    RowBox[{"(", 
     RowBox[{
      RowBox[{"s1", " ", "s2"}], "-", "s1"}], ")"}], 
    RowBox[{
     SubscriptBox["\[PartialD]", "s1"], 
     RowBox[{"g", "[", 
      RowBox[{"s1", ",", "s2", ",", "t"}], "]"}]}]}]}], "]"}]], "Input",
 CellChangeTimes->{{3.684946768884717*^9, 3.684946793045075*^9}, {
  3.6849913609487057`*^9, 3.684991412436447*^9}}],

Cell[BoxData["True"], "Output",
 CellChangeTimes->{3.684991414239909*^9, 3.685092985012876*^9, 
  3.696338976905443*^9, 3.697026380016726*^9}]
}, Open  ]],

Cell[BoxData[
 RowBox[{
  RowBox[{"mx0", "=", "2"}], ";", 
  RowBox[{"my0", "=", "0"}], ";", 
  RowBox[{"ktl", "=", "20"}], ";", 
  RowBox[{"kin", "=", "1"}], ";"}]], "Input",
 CellChangeTimes->{{3.684991453841337*^9, 3.684991470644643*^9}, {
   3.685081023005328*^9, 3.68508103607241*^9}, 3.6881983320601177`*^9, {
   3.688374857332151*^9, 3.688374858045924*^9}, {3.689924611927964*^9, 
   3.689924619968603*^9}}],

Cell[BoxData[
 RowBox[{
  RowBox[{"nmax", "=", "50"}], ";"}]], "Input",
 CellChangeTimes->{{3.692690248709322*^9, 3.692690259115603*^9}}],

Cell[BoxData[
 RowBox[{"Clear", "[", 
  RowBox[{"mean", ",", "stddev"}], "]"}]], "Input",
 CellChangeTimes->{{3.692690395753964*^9, 3.692690399728757*^9}}],

Cell[BoxData[
 RowBox[{
  RowBox[{"mean", "[", "t_", "]"}], ":=", 
  RowBox[{
   RowBox[{"D", "[", 
    RowBox[{
     RowBox[{"g", "[", 
      RowBox[{"1", ",", "s", ",", "t"}], "]"}], ",", 
     RowBox[{"{", 
      RowBox[{"s", ",", "1"}], "}"}]}], "]"}], "/.", 
   RowBox[{"s", "\[Rule]", "1"}]}]}]], "Input",
 CellChangeTimes->{{3.692690371577745*^9, 3.692690386561842*^9}}],

Cell[BoxData[
 RowBox[{
  RowBox[{"stddev", "[", "t_", "]"}], ":=", 
  SqrtBox[
   RowBox[{
    RowBox[{"D", "[", 
     RowBox[{
      RowBox[{"Log", "[", 
       RowBox[{"g", "[", 
        RowBox[{"1", ",", 
         SuperscriptBox["\[ExponentialE]", "\[Tau]"], ",", "t"}], "]"}], 
       "]"}], ",", 
      RowBox[{"{", 
       RowBox[{"\[Tau]", ",", "2"}], "}"}]}], "]"}], "/.", 
    RowBox[{"\[Tau]", "\[Rule]", "0"}]}]]}]], "Input",
 CellChangeTimes->{{3.692690418364118*^9, 3.6926904730890083`*^9}, {
  3.6926905046417027`*^9, 3.692690515894969*^9}}],

Cell[BoxData[
 RowBox[{
  RowBox[{"origin", "=", 
   RowBox[{"-", "1"}]}], ";"}]], "Input",
 CellChangeTimes->{3.697785025087871*^9}],

Cell[CellGroupData[{

Cell[BoxData[
 RowBox[{"plots", "=", 
  RowBox[{"Table", "[", 
   RowBox[{
    RowBox[{"Show", "[", 
     RowBox[{
      RowBox[{"DiscretePlot", "[", 
       RowBox[{
        RowBox[{"SeriesCoefficient", "[", 
         RowBox[{
          RowBox[{"g", "[", 
           RowBox[{"1", ",", "s", ",", 
            RowBox[{"t", "*", "0.1"}]}], "]"}], ",", 
          RowBox[{"{", 
           RowBox[{"s", ",", "0", ",", "k"}], "}"}]}], "]"}], ",", 
        RowBox[{"{", 
         RowBox[{"k", ",", "0", ",", "nmax"}], "}"}], ",", 
        RowBox[{"GridLines", "\[Rule]", 
         RowBox[{"{", 
          RowBox[{
           RowBox[{"{", 
            RowBox[{
             RowBox[{"{", 
              RowBox[{
               RowBox[{"mean", "[", 
                RowBox[{"t", "*", "0.1"}], "]"}], ",", "Thick"}], "}"}], ",", 
             
             RowBox[{"{", 
              RowBox[{
               RowBox[{
                RowBox[{"mean", "[", 
                 RowBox[{"t", "*", "0.1"}], "]"}], "-", 
                RowBox[{"stddev", "[", 
                 RowBox[{"0.1", " ", "t"}], "]"}]}], ",", 
               RowBox[{"{", 
                RowBox[{"Thick", ",", "Dashed"}], "}"}]}], "}"}], ",", 
             RowBox[{"{", 
              RowBox[{
               RowBox[{
                RowBox[{"mean", "[", 
                 RowBox[{"t", "*", "0.1"}], "]"}], "+", 
                RowBox[{"stddev", "[", 
                 RowBox[{"0.1", " ", "t"}], "]"}]}], ",", 
               RowBox[{"{", 
                RowBox[{"Thick", ",", "Dashed"}], "}"}]}], "}"}]}], "}"}], 
           ",", "None"}], "}"}]}], ",", 
        RowBox[{"AxesLabel", "\[Rule]", 
         RowBox[{"{", 
          RowBox[{
          "\"\<y\>\"", ",", "\"\<\!\(\*SubscriptBox[\(p\), \(y\)]\)\>\""}], 
          "}"}]}], ",", 
        RowBox[{"PlotRange", "\[Rule]", "All"}], ",", 
        RowBox[{"ImageSize", "->", "Medium"}], ",", 
        RowBox[{"BaseStyle", "\[Rule]", 
         RowBox[{"{", 
          RowBox[{"FontSize", "\[Rule]", "18"}], "}"}]}], ",", 
        RowBox[{"PlotLabel", "\[Rule]", 
         RowBox[{"\"\<t=\>\"", "<>", 
          RowBox[{"ToString", "[", 
           RowBox[{"NumberForm", "[", 
            RowBox[{
             RowBox[{"t", "*", "0.1"}], ",", 
             RowBox[{"{", 
              RowBox[{"2", ",", "1"}], "}"}]}], "]"}], "]"}], "<>", 
          "\"\< s\>\""}]}], ",", 
        RowBox[{"AxesOrigin", "\[Rule]", 
         RowBox[{"{", 
          RowBox[{"origin", ",", "0"}], "}"}]}], ",", 
        RowBox[{"PlotMarkers", "\[Rule]", "Automatic"}], ",", 
        RowBox[{"Epilog", "\[Rule]", 
         RowBox[{"{", 
          RowBox[{"Text", "[", 
           RowBox[{"0", ",", 
            RowBox[{"{", 
             RowBox[{"origin", ",", "0"}], "}"}], ",", 
            RowBox[{"{", 
             RowBox[{"origin", ",", "1.2"}], "}"}]}], "]"}], "}"}]}]}], "]"}],
       ",", 
      RowBox[{"Graphics", "[", 
       RowBox[{"Arrow", "[", 
        RowBox[{"{", 
         RowBox[{
          RowBox[{"{", 
           RowBox[{"5", ",", 
            RowBox[{"g", "[", 
             RowBox[{"1", ",", "0", ",", 
              RowBox[{"t", "*", "0.1"}]}], "]"}]}], "}"}], ",", 
          RowBox[{"{", 
           RowBox[{"0.5", ",", 
            RowBox[{"g", "[", 
             RowBox[{"1", ",", "0", ",", 
              RowBox[{"t", "*", "0.1"}]}], "]"}]}], "}"}]}], "}"}], "]"}], 
       "]"}]}], "]"}], ",", 
    RowBox[{"{", 
     RowBox[{"t", ",", 
      RowBox[{"{", 
       RowBox[{"1", ",", "3", ",", "5"}], "}"}]}], "}"}]}], "]"}]}]], "Input",\

 CellChangeTimes->{{3.692690207068551*^9, 3.6926903592274218`*^9}, {
   3.6926904053992558`*^9, 3.692690415576033*^9}, {3.6926904803897657`*^9, 
   3.692690492647314*^9}, {3.692690536431645*^9, 3.692690539849368*^9}, 
   3.692690592122382*^9, {3.692690623300096*^9, 3.692690690037813*^9}, {
   3.692690729641777*^9, 3.692690756215143*^9}, {3.692690821313651*^9, 
   3.6926908225628853`*^9}, {3.694861778969625*^9, 3.694861790475811*^9}, {
   3.696338950127117*^9, 3.6963389577848673`*^9}, 3.696339015512958*^9, {
   3.697026284331464*^9, 3.697026316992318*^9}, {3.697026389473423*^9, 
   3.6970263899215927`*^9}, {3.697785036488626*^9, 3.69778508524159*^9}}],

Cell[BoxData[
 RowBox[{"{", 
  RowBox[{
   GraphicsBox[{{
      {RGBColor[0.368417, 0.506779, 0.709798], PointSize[
       0.009166666666666668], AbsoluteThickness[1.6], {
        {RGBColor[0.368417, 0.506779, 0.709798], PointSize[
         0.009166666666666668], AbsoluteThickness[1.6], Opacity[0.2], 
         LineBox[{},
          VertexColors->None]}, 
        {RGBColor[0.368417, 0.506779, 0.709798], PointSize[
         0.009166666666666668], AbsoluteThickness[1.6], Opacity[0.2], 
         LineBox[{{{0., 0.17740333081914023`}, {0., 0}}, {{1., 
            0.09603572009410738}, {1., 0}}, {{2., 0.12202976285364354`}, {
            2., 0}}, {{3., 0.12070244710091249`}, {3., 0}}, {{4., 
            0.10737111436151527`}, {4., 0}}, {{5., 0.0908535041055621}, {
            5., 0}}, {{6., 0.0740769713831188}, {6., 0}}, {{7., 
            0.05832522970728202}, {7., 0}}, {{8., 0.04448465512578497}, {
            8., 0}}, {{9., 0.032998205897477775`}, {9., 0}}, {{10., 
            0.023888133739920117`}, {10., 0}}, {{11., 
            0.016919518124800265`}, {11., 0}}, {{12., 0.01174800083537495}, {
            12., 0}}, {{13., 0.008010002300671549}, {13., 0}}, {{14., 
            0.005370597668101273}, {14., 0}}, {{15., 
            0.0035455168480050137`}, {15., 0}}, {{16., 
            0.0023071521587619682`}, {16., 0}}, {{17., 
            0.001481239859713997}, {17., 0}}, {{18., 0.0009390553609156299}, {
            18., 0}}, {{19., 0.0005882986043846786}, {19., 0}}, {{20., 
            0.00036444795321514945`}, {20., 0}}, {{21., 
            0.0002233908766190642}, {21., 0}}, {{22., 
            0.00013555751745944922`}, {22., 0}}, {{23., 
            0.0000814749990729804}, {23., 0}}, {{24., 
            0.00004852473236541988}, {24., 0}}, {{25., 
            0.00002864962047460254}, {25., 0}}, {{26., 
            0.000016774743432693223`}, {26., 0}}, {{27., 
            9.743738994424754*^-6}, {27., 0}}, {{28., 
            5.616530561536671*^-6}, {28., 0}}, {{29., 
            3.213757387606869*^-6}, {29., 0}}, {{30., 
            1.8259172801209768`*^-6}, {30., 0}}, {{31., 
            1.0303492864182998`*^-6}, {31., 0}}, {{32., 
            5.776011889348334*^-7}, {32., 0}}, {{33., 
            3.2174367822668864`*^-7}, {33., 0}}, {{34., 
            1.7812393721525714`*^-7}, {34., 0}}, {{35., 
            9.802825291727352*^-8}, {35., 0}}, {{36., 
            5.3638699772984336`*^-8}, {36., 0}}, {{37., 
            2.918635364377355*^-8}, {37., 0}}, {{38., 
            1.5795318417845643`*^-8}, {38., 0}}, {{39., 
            8.503393102774995*^-9}, {39., 0}}, {{40., 
            4.5544526910605336`*^-9}, {40., 0}}, {{41., 
            2.4272895187194704`*^-9}, {41., 0}}, {{42., 
            1.2873797673400688`*^-9}, {42., 0}}, {{43., 
            6.795898321436935*^-10}, {43., 0}}, {{44., 
            3.5710411847537754`*^-10}, {44., 0}}, {{45., 
            1.8681031074067265`*^-10}, {45., 0}}, {{46., 
            9.729996908609871*^-11}, {46., 0}}, {{47., 
            5.0463357715599944`*^-11}, {47., 0}}, {{48., 
            2.6063626608799148`*^-11}, {48., 0}}, {{49., 
            1.3406968292383754`*^-11}, {49., 0}}, {{50., 
            6.8691555366167234`*^-12}, {50., 0}}},
          VertexColors->None]}}}, 
      {RGBColor[0.368417, 0.506779, 0.709798], PointSize[
       0.009166666666666668], AbsoluteThickness[1.6], {}, 
       GeometricTransformationBox[InsetBox[
         StyleBox["\<\"\[FilledCircle]\"\>",
          StripOnInput->False,
          LineColor->RGBColor[0.368417, 0.506779, 0.709798],
          FrontFaceColor->RGBColor[0.368417, 0.506779, 0.709798],
          BackFaceColor->RGBColor[0.368417, 0.506779, 0.709798],
          GraphicsColor->RGBColor[0.368417, 0.506779, 0.709798],
          PointSize->0.009166666666666668,
          Thickness->Absolute[1.6],
          FontSize->8.96,
          
          FontColor->RGBColor[
           0.368417, 0.506779, 0.709798]], {0, 0}], CompressedData["
1:eJxFyWtIkwEYxfHXSl2ulayyQINWYuFlzeYytbmzd+qmRJuVLpPSJCnKVBxW
LDUzI4lYZZniBwmVbkxs5rVkzkwt5+VDRFmWJipWiC3UXIIm7IEOnA8//oKU
jIOpKxmGES/fafkrmP/z+clhdjR0yRz6JZtR85x7S5rJDAIPlz3TStvIHBRd
/OiSOGEmu8NkaUo25rwkb0AJOzTkzzaRN2O/nz6hYa6O7IXWFtlM31ANeSu6
B0biTF0Pydvwl6tZ6z3+gOyNoOrnhYLzZWQfNMS7VSccukPeCd30moW4dUVk
X5T3J6tvnson+6PNVvBev5RNFuJkuueXHO45sgjD6eLRrIkUciAE9lhRZ8QR
8m4Ih0M4xzsPkMVI4rpXOikV5CAs6pVuaaPBZAksWR2r2pUB5D2ork+UGF4L
yMEoiDzzzpS4kbwXofc6PL9lriaHYKwld6rYbTHc4VBcbtSUTt+3kcMgsmti
BBlj5H2wBsG33vCBLMUj1Y/+3NkecjjyrONKeaWZLEPVUqpzbLSJDGQLT2cZ
TlQ5nA+8aNQ+uVpaQl2Oz0crm2Mmr1OXw/2YWqHT6Kmz8BqsmOf2plFnsf3r
XV5tfBJ1Bf7sut38ZlZDXYHuQr6oh2WpR6BlYP0F4y0x9QhIw65cezroTT0S
vIDSVzNbPKhHYpN4XN6a4Eo9CtqpYrv0xrzU0aMw6cI39Rm/O8wokeflenbE
/Im6ErbyTL6H2UpdBb+02hD2cSt1FSx1b9t1l2qoR2Put1m1IKmQ/gONX+DO

        "]], {}}}, 
     ArrowBox[{{5, 0.17740333081914023`}, {0.5, 0.17740333081914023`}}]},
    AspectRatio->NCache[GoldenRatio^(-1), 0.6180339887498948],
    Axes->True,
    AxesLabel->{
      FormBox["\"y\"", TraditionalForm], 
      FormBox[
      "\"\\!\\(\\*SubscriptBox[\\(p\\), \\(y\\)]\\)\"", TraditionalForm]},
    AxesOrigin->{-1, 0},
    BaseStyle->{FontSize -> 18},
    Epilog->{
      InsetBox[
       FormBox["0", TraditionalForm], {-1, 0}, {-1, 1.2}]},
    FrameTicks->{{Automatic, Automatic}, {Automatic, Automatic}},
    GridLines->{{{4., 
        Thickness[Large]}, {0.5358983848622456, {
         Thickness[Large], 
         Dashing[{Small, Small}]}}, {7.464101615137754, {
         Thickness[Large], 
         Dashing[{Small, Small}]}}}, None},
    GridLinesStyle->Directive[
      GrayLevel[0.5, 0.4]],
    ImageSize->Medium,
    Method->{
     "MessagesHead" -> DiscretePlot, "AxisPadding" -> Scaled[0.02], 
      "DefaultBoundaryStyle" -> Automatic, "DefaultMeshStyle" -> 
      AbsolutePointSize[6], "DefaultPlotStyle" -> {
        Directive[
         RGBColor[0.368417, 0.506779, 0.709798], 
         AbsoluteThickness[1.6]], 
        Directive[
         RGBColor[0.880722, 0.611041, 0.142051], 
         AbsoluteThickness[1.6]], 
        Directive[
         RGBColor[0.560181, 0.691569, 0.194885], 
         AbsoluteThickness[1.6]], 
        Directive[
         RGBColor[0.922526, 0.385626, 0.209179], 
         AbsoluteThickness[1.6]], 
        Directive[
         RGBColor[0.528488, 0.470624, 0.701351], 
         AbsoluteThickness[1.6]], 
        Directive[
         RGBColor[0.772079, 0.431554, 0.102387], 
         AbsoluteThickness[1.6]], 
        Directive[
         RGBColor[0.363898, 0.618501, 0.782349], 
         AbsoluteThickness[1.6]], 
        Directive[
         RGBColor[1, 0.75, 0], 
         AbsoluteThickness[1.6]], 
        Directive[
         RGBColor[0.647624, 0.37816, 0.614037], 
         AbsoluteThickness[1.6]], 
        Directive[
         RGBColor[0.571589, 0.586483, 0.], 
         AbsoluteThickness[1.6]], 
        Directive[
         RGBColor[0.915, 0.3325, 0.2125], 
         AbsoluteThickness[1.6]], 
        Directive[
         RGBColor[0.40082222609352647`, 0.5220066643438841, 0.85], 
         AbsoluteThickness[1.6]], 
        Directive[
         RGBColor[0.9728288904374106, 0.621644452187053, 0.07336199581899142], 
         AbsoluteThickness[1.6]], 
        Directive[
         RGBColor[0.736782672705901, 0.358, 0.5030266573755369], 
         AbsoluteThickness[1.6]], 
        Directive[
         RGBColor[0.28026441037696703`, 0.715, 0.4292089322474965], 
         AbsoluteThickness[1.6]]}, "DomainPadding" -> Scaled[0.02], 
      "PointSizeFunction" -> "SmallPointSize", "RangePadding" -> Scaled[0.05]},
    PlotLabel->FormBox["\"t=0.1 s\"", TraditionalForm],
    PlotRange->{{-1, 50.}, {0, 0.17740333081914023`}},
    PlotRangePadding->{{
       Scaled[0.02], 
       Scaled[0.02]}, {
       Scaled[0.02], 
       Scaled[0.02]}},
    Ticks->{Automatic, Automatic}], ",", 
   GraphicsBox[{{
      {RGBColor[0.368417, 0.506779, 0.709798], PointSize[
       0.009166666666666668], AbsoluteThickness[1.6], {
        {RGBColor[0.368417, 0.506779, 0.709798], PointSize[
         0.009166666666666668], AbsoluteThickness[1.6], Opacity[0.2], 
         LineBox[{},
          VertexColors->None]}, 
        {RGBColor[0.368417, 0.506779, 0.709798], PointSize[
         0.009166666666666668], AbsoluteThickness[1.6], Opacity[0.2], 
         LineBox[{{{0., 0.13600787430147018`}, {0., 0}}, {{1., 
            0.004045557773622401}, {1., 0}}, {{2., 0.012196840931690383`}, {
            2., 0}}, {{3., 0.024634948869058638`}, {3., 0}}, {{4., 
            0.0376789132875458}, {4., 0}}, {{5., 0.046967973507588294`}, {
            5., 0}}, {{6., 0.05050371884827355}, {6., 0}}, {{7., 
            0.04942553356094824}, {7., 0}}, {{8., 0.04644452648380725}, {
            8., 0}}, {{9., 0.0438067370194701}, {9., 0}}, {{10., 
            0.04231998265794166}, {10., 0}}, {{11., 0.04161007870370596}, {
            11., 0}}, {{12., 0.040905611783375075`}, {12., 0}}, {{13., 
            0.03966006665357838}, {13., 0}}, {{14., 0.03775196697277186}, {
            14., 0}}, {{15., 0.035366621303452514`}, {15., 0}}, {{16., 
            0.03278016494908486}, {16., 0}}, {{17., 0.030204218624172982`}, {
            17., 0}}, {{18., 0.027737387629312348`}, {18., 0}}, {{19., 
            0.025392821826137255`}, {19., 0}}, {{20., 0.02314959981704277}, {
            20., 0}}, {{21., 0.020991164014890217`}, {21., 0}}, {{22., 
            0.018919365841870327`}, {22., 0}}, {{23., 
            0.016950320651055912`}, {23., 0}}, {{24., 
            0.015103706418167351`}, {24., 0}}, {{25., 
            0.013394171593058512`}, {25., 0}}, {{26., 
            0.011827995853537698`}, {26., 0}}, {{27., 
            0.010404047502145691`}, {27., 0}}, {{28., 0.009116586854340511}, {
            28., 0}}, {{29., 0.007957894077244934}, {29., 0}}, {{30., 
            0.006919829156435064}, {30., 0}}, {{31., 0.005994365596471004}, {
            31., 0}}, {{32., 0.005173554476764492}, {32., 0}}, {{33., 
            0.004449361833717132}, {33., 0}}, {{34., 0.003813618107914759}, {
            34., 0}}, {{35., 0.003258119471925936}, {35., 0}}, {{36., 
            0.0027748141187033545`}, {36., 0}}, {{37., 
            0.002355989802273523}, {37., 0}}, {{38., 
            0.0019944105091877556`}, {38., 0}}, {{39., 
            0.0016833895536178488`}, {39., 0}}, {{40., 
            0.0014168117875221114`}, {40., 0}}, {{41., 
            0.0011891253501880527`}, {41., 0}}, {{42., 
            0.0009953195926536073}, {42., 0}}, {{43., 
            0.0008308983111484645}, {43., 0}}, {{44., 
            0.0006918513226075578}, {44., 0}}, {{45., 
            0.0005746243875032448}, {45., 0}}, {{46., 
            0.00047608695095786196`}, {46., 0}}, {{47., 
            0.0003934978127163954}, {47., 0}}, {{48., 
            0.00032446957961338076`}, {48., 0}}, {{49., 
            0.00026693310395980584`}, {49., 0}}, {{50., 
            0.00021910303673111186`}, {50., 0}}},
          VertexColors->None]}}}, 
      {RGBColor[0.368417, 0.506779, 0.709798], PointSize[
       0.009166666666666668], AbsoluteThickness[1.6], {}, 
       GeometricTransformationBox[InsetBox[
         StyleBox["\<\"\[FilledCircle]\"\>",
          StripOnInput->False,
          LineColor->RGBColor[0.368417, 0.506779, 0.709798],
          FrontFaceColor->RGBColor[0.368417, 0.506779, 0.709798],
          BackFaceColor->RGBColor[0.368417, 0.506779, 0.709798],
          GraphicsColor->RGBColor[0.368417, 0.506779, 0.709798],
          PointSize->0.009166666666666668,
          Thickness->Absolute[1.6],
          FontSize->8.96,
          
          FontColor->RGBColor[
           0.368417, 0.506779, 0.709798]], {0, 0}], CompressedData["
1:eJxF0F1IkwEUxvGlBCFBH1tQNCidmZWm5ke9c/Y+OrdpzVFNdGVZpE0XqVHO
FGPIKGcfztxWYyGznJpOQa3FICWQspQWGY0uiiQMEsxFZSkMXQme0YFz8eN/
czjhpyuOnAnlcDiJS7tiaUM4/4c7uuapq3SYXdYPtvuvYhvXdJ7MQSiTK+vy
N5BXwTc2Uz7F2MhrcSvN0dB5wEHmgc072hu3uou8EW0pTbbWj91kPhTWKleO
IuitiAt0uswvH5AjUODsi31f1kmOxGLhvH/O2UGOgtpTbpzOCToaEsbZbPnZ
Tt4J3tylEKUi6Bh4f4e+YXKD9+3GC+vQF9PmNnI82Il3402j98gJaHE+93zw
2cl7UC/ym+JLWsiJyDbElZk5d8lJqPVcURlcVnIyBI9e7Xqsu01OgVKQHGU7
aSbvhbZa8+xcQTN5H3yHp6MHvhvJDNR/rLKS8htkIbghv55ImeD/UyFQRdrd
iqtkEVRvt5jdPXpyGjYoK6uE8jryfly0DOrm8y+TWeSd2C6+2VhNBgw79JWf
4rXLrgMWelfW6JgL1NNhsgzcH0qroJ6OUr7eNNJ/lnoGHK8bF5IG1dQzUNk3
XjwhL6IuhlEQu2jJO0VdjG+T60Y6LAXUM+EN619/PSWfeia+Go+1NtYqqUtw
XFso7VUcoi5BwJ1zjSc8SF0K7aZZdU+PlLoUUzPeGrk3g7oM9XzNpCaRpS6D
PeyOyDPGUM9CeKA99aE4mXoWXEXts8W6BOrZULERw5/dMew/i3jg+A==
        "]], {}}}, 
     ArrowBox[{{5, 0.13600787430147018`}, {0.5, 0.13600787430147018`}}]},
    AspectRatio->NCache[GoldenRatio^(-1), 0.6180339887498948],
    Axes->True,
    AxesLabel->{
      FormBox["\"y\"", TraditionalForm], 
      FormBox[
      "\"\\!\\(\\*SubscriptBox[\\(p\\), \\(y\\)]\\)\"", TraditionalForm]},
    AxesOrigin->{-1, 0},
    BaseStyle->{FontSize -> 18},
    Epilog->{
      InsetBox[
       FormBox["0", TraditionalForm], {-1, 0}, {-1, 1.2}]},
    FrameTicks->{{Automatic, Automatic}, {Automatic, Automatic}},
    GridLines->{{{12.000000000000002`, 
        Thickness[Large]}, {2.8348486100883203`, {
         Thickness[Large], 
         Dashing[{Small, Small}]}}, {21.165151389911685`, {
         Thickness[Large], 
         Dashing[{Small, Small}]}}}, None},
    GridLinesStyle->Directive[
      GrayLevel[0.5, 0.4]],
    ImageSize->Medium,
    Method->{
     "MessagesHead" -> DiscretePlot, "AxisPadding" -> Scaled[0.02], 
      "DefaultBoundaryStyle" -> Automatic, "DefaultMeshStyle" -> 
      AbsolutePointSize[6], "DefaultPlotStyle" -> {
        Directive[
         RGBColor[0.368417, 0.506779, 0.709798], 
         AbsoluteThickness[1.6]], 
        Directive[
         RGBColor[0.880722, 0.611041, 0.142051], 
         AbsoluteThickness[1.6]], 
        Directive[
         RGBColor[0.560181, 0.691569, 0.194885], 
         AbsoluteThickness[1.6]], 
        Directive[
         RGBColor[0.922526, 0.385626, 0.209179], 
         AbsoluteThickness[1.6]], 
        Directive[
         RGBColor[0.528488, 0.470624, 0.701351], 
         AbsoluteThickness[1.6]], 
        Directive[
         RGBColor[0.772079, 0.431554, 0.102387], 
         AbsoluteThickness[1.6]], 
        Directive[
         RGBColor[0.363898, 0.618501, 0.782349], 
         AbsoluteThickness[1.6]], 
        Directive[
         RGBColor[1, 0.75, 0], 
         AbsoluteThickness[1.6]], 
        Directive[
         RGBColor[0.647624, 0.37816, 0.614037], 
         AbsoluteThickness[1.6]], 
        Directive[
         RGBColor[0.571589, 0.586483, 0.], 
         AbsoluteThickness[1.6]], 
        Directive[
         RGBColor[0.915, 0.3325, 0.2125], 
         AbsoluteThickness[1.6]], 
        Directive[
         RGBColor[0.40082222609352647`, 0.5220066643438841, 0.85], 
         AbsoluteThickness[1.6]], 
        Directive[
         RGBColor[0.9728288904374106, 0.621644452187053, 0.07336199581899142], 
         AbsoluteThickness[1.6]], 
        Directive[
         RGBColor[0.736782672705901, 0.358, 0.5030266573755369], 
         AbsoluteThickness[1.6]], 
        Directive[
         RGBColor[0.28026441037696703`, 0.715, 0.4292089322474965], 
         AbsoluteThickness[1.6]]}, "DomainPadding" -> Scaled[0.02], 
      "PointSizeFunction" -> "SmallPointSize", "RangePadding" -> Scaled[0.05]},
    PlotLabel->FormBox["\"t=0.3 s\"", TraditionalForm],
    PlotRange->{{-1, 50.}, {0, 0.13600787430147018`}},
    PlotRangePadding->{{
       Scaled[0.02], 
       Scaled[0.02]}, {
       Scaled[0.02], 
       Scaled[0.02]}},
    Ticks->{Automatic, Automatic}], ",", 
   GraphicsBox[{{
      {RGBColor[0.368417, 0.506779, 0.709798], PointSize[
       0.009166666666666668], AbsoluteThickness[1.6], {
        {RGBColor[0.368417, 0.506779, 0.709798], PointSize[
         0.009166666666666668], AbsoluteThickness[1.6], Opacity[0.2], 
         LineBox[{},
          VertexColors->None]}, 
        {RGBColor[0.368417, 0.506779, 0.709798], PointSize[
         0.009166666666666668], AbsoluteThickness[1.6], Opacity[0.2], 
         LineBox[{{{0., 0.13534757221922986`}, {0., 0}}, {{1., 
            0.00012289540544551764`}, {1., 0}}, {{2., 
            0.0006145328216553418}, {2., 0}}, {{3., 0.002048814718589917}, {
            3., 0}}, {{4., 0.00512389682182567}, {4., 0}}, {{5., 
            0.010255234505027452`}, {5., 0}}, {{6., 0.01711686417970023}, {
            6., 0}}, {{7., 0.024523555604803883`}, {7., 0}}, {{8., 
            0.030831736816106882`}, {8., 0}}, {{9., 0.03465167189765389}, {
            9., 0}}, {{10., 0.035440655999632684`}, {10., 0}}, {{11., 
            0.033654961496824475`}, {11., 0}}, {{12., 
            0.030443608281275396`}, {12., 0}}, {{13., 
            0.027116716855438684`}, {13., 0}}, {{14., 
            0.024673367042567368`}, {14., 0}}, {{15., 0.02356258146395082}, {
            15., 0}}, {{16., 0.02369619741126954}, {16., 0}}, {{17., 
            0.02462832356358764}, {17., 0}}, {{18., 0.0257881019598542}, {
            18., 0}}, {{19., 0.02667729944647477}, {19., 0}}, {{20., 
            0.026987551354709233`}, {20., 0}}, {{21., 
            0.026630828158833296`}, {21., 0}}, {{22., 
            0.025702031044380343`}, {22., 0}}, {{23., 
            0.024404109753518935`}, {23., 0}}, {{24., 
            0.022966413492423614`}, {24., 0}}, {{25., 
            0.021579661424345625`}, {25., 0}}, {{26., 
            0.020359800022230392`}, {26., 0}}, {{27., 
            0.019341847849743597`}, {27., 0}}, {{28., 
            0.018496534233658622`}, {28., 0}}, {{29., 
            0.017758571755169403`}, {29., 0}}, {{30., 
            0.017055629057262902`}, {30., 0}}, {{31., 
            0.016330196095445174`}, {31., 0}}, {{32., 
            0.015550815671033651`}, {32., 0}}, {{33., 
            0.014713055639719018`}, {33., 0}}, {{34., 
            0.013833170897086957`}, {34., 0}}, {{35., 
            0.012938380551524018`}, {35., 0}}, {{36., 0.01205731745214887}, {
            36., 0}}, {{37., 0.011213028209025509`}, {37., 0}}, {{38., 
            0.010419486297324707`}, {38., 0}}, {{39., 0.009681375782964423}, {
            39., 0}}, {{40., 0.008996152464548013}, {40., 0}}, {{41., 
            0.008357137351343349}, {41., 0}}, {{42., 
            0.0077565447167081015`}, {42., 0}}, {{43., 
            0.007187723783332362}, {43., 0}}, {{44., 0.006646327166159735}, {
            44., 0}}, {{45., 0.006130481147004659}, {45., 0}}, {{46., 
            0.0056402551409828056`}, {46., 0}}, {{47., 
            0.0051768011428960795`}, {47., 0}}, {{48., 
            0.004741490253853884}, {48., 0}}, {{49., 0.004335263220112214}, {
            49., 0}}, {{50., 0.003958285431549239}, {50., 0}}},
          VertexColors->None]}}}, 
      {RGBColor[0.368417, 0.506779, 0.709798], PointSize[
       0.009166666666666668], AbsoluteThickness[1.6], {}, 
       GeometricTransformationBox[InsetBox[
         StyleBox["\<\"\[FilledCircle]\"\>",
          StripOnInput->False,
          LineColor->RGBColor[0.368417, 0.506779, 0.709798],
          FrontFaceColor->RGBColor[0.368417, 0.506779, 0.709798],
          BackFaceColor->RGBColor[0.368417, 0.506779, 0.709798],
          GraphicsColor->RGBColor[0.368417, 0.506779, 0.709798],
          PointSize->0.009166666666666668,
          Thickness->Absolute[1.6],
          FontSize->8.96,
          
          FontColor->RGBColor[
           0.368417, 0.506779, 0.709798]], {0, 0}], CompressedData["
1:eJxF0mtIk1Ecx/GnBBUrWk3B3JStOUud6aZuTs393OZUQsuMUfmiUIsgQa3E
brqti4uMXJvdHDTbCxVKLAsMIWihTApMKyGzmTELpfBGWjO7CP4fOnBefPie
CxyOsLh89yE/hmESl+eq5bma+T/cYlH3hkKXakUzKr3KVtvBE5AZGDrM8VyR
lhyI07Nu//a+g2QO5ucqG18unSAHY6+7VtfJXCSHQm89tjPEfI3MR5NVMf+I
f5ssQFCRYmi/1UHejHedYbGep3fJkVhIng7OFjvJUShRfg9XprF9K/I/Pf9h
l7D7Y5DapuOc7bGTJTj5LMLp07D3bcNPYQL3heAWOQH9nA7vgIa1FIVxawZj
Utj1MkybJamyI03kRHRn3FfvKGDPT0Lb4Oikw8k6GfqegGZ+Fms51vvzeM4C
dr8CkZyIkNLf7H0pmPpW9tV04SZZCV5UvmUx9AY5Fa31f9YmDjeS01A3OlS+
r99GTkfLSM1h14yVvB25fi22vHjWGWhdXDceUM2+vwomxb2JD08sZEDu8Ih5
ww0rNgI+74EvY8Kr1DNhH3vdY9lzhXomHFOtQRWGy9TV6CrlukwPL1FXY2Oa
LXZkoY66Br3eMPcrPf0HowbRE7Pqt2/OU9ciT8iIbWXnqGvxq+/zUn24iXoW
ZNHyO4W9BupZaM/cNfmxooa6DiUiridOeYa6DoHjDUYd/xT1bDyInKtKD6um
no3Z3sc+bVIV9RxIr0s3DRw9Tj0Hxd1/i967KqnnQtHVvMUir1D9AyuR3FQ=

        "]], {}}}, 
     ArrowBox[{{5, 0.13534757221922986`}, {0.5, 0.13534757221922986`}}]},
    AspectRatio->NCache[GoldenRatio^(-1), 0.6180339887498948],
    Axes->True,
    AxesLabel->{
      FormBox["\"y\"", TraditionalForm], 
      FormBox[
      "\"\\!\\(\\*SubscriptBox[\\(p\\), \\(y\\)]\\)\"", TraditionalForm]},
    AxesOrigin->{-1, 0},
    BaseStyle->{FontSize -> 18},
    Epilog->{
      InsetBox[
       FormBox["0", TraditionalForm], {-1, 0}, {-1, 1.2}]},
    FrameTicks->{{Automatic, Automatic}, {Automatic, Automatic}},
    GridLines->{{{20., 
        Thickness[Large]}, {5.167603025808674, {
         Thickness[Large], 
         Dashing[{Small, Small}]}}, {34.832396974191326`, {
         Thickness[Large], 
         Dashing[{Small, Small}]}}}, None},
    GridLinesStyle->Directive[
      GrayLevel[0.5, 0.4]],
    ImageSize->Medium,
    Method->{
     "MessagesHead" -> DiscretePlot, "AxisPadding" -> Scaled[0.02], 
      "DefaultBoundaryStyle" -> Automatic, "DefaultMeshStyle" -> 
      AbsolutePointSize[6], "DefaultPlotStyle" -> {
        Directive[
         RGBColor[0.368417, 0.506779, 0.709798], 
         AbsoluteThickness[1.6]], 
        Directive[
         RGBColor[0.880722, 0.611041, 0.142051], 
         AbsoluteThickness[1.6]], 
        Directive[
         RGBColor[0.560181, 0.691569, 0.194885], 
         AbsoluteThickness[1.6]], 
        Directive[
         RGBColor[0.922526, 0.385626, 0.209179], 
         AbsoluteThickness[1.6]], 
        Directive[
         RGBColor[0.528488, 0.470624, 0.701351], 
         AbsoluteThickness[1.6]], 
        Directive[
         RGBColor[0.772079, 0.431554, 0.102387], 
         AbsoluteThickness[1.6]], 
        Directive[
         RGBColor[0.363898, 0.618501, 0.782349], 
         AbsoluteThickness[1.6]], 
        Directive[
         RGBColor[1, 0.75, 0], 
         AbsoluteThickness[1.6]], 
        Directive[
         RGBColor[0.647624, 0.37816, 0.614037], 
         AbsoluteThickness[1.6]], 
        Directive[
         RGBColor[0.571589, 0.586483, 0.], 
         AbsoluteThickness[1.6]], 
        Directive[
         RGBColor[0.915, 0.3325, 0.2125], 
         AbsoluteThickness[1.6]], 
        Directive[
         RGBColor[0.40082222609352647`, 0.5220066643438841, 0.85], 
         AbsoluteThickness[1.6]], 
        Directive[
         RGBColor[0.9728288904374106, 0.621644452187053, 0.07336199581899142], 
         AbsoluteThickness[1.6]], 
        Directive[
         RGBColor[0.736782672705901, 0.358, 0.5030266573755369], 
         AbsoluteThickness[1.6]], 
        Directive[
         RGBColor[0.28026441037696703`, 0.715, 0.4292089322474965], 
         AbsoluteThickness[1.6]]}, "DomainPadding" -> Scaled[0.02], 
      "PointSizeFunction" -> "SmallPointSize", "RangePadding" -> Scaled[0.05]},
    PlotLabel->FormBox["\"t=0.5 s\"", TraditionalForm],
    PlotRange->{{-1, 50.}, {0, 0.13534757221922986`}},
    PlotRangePadding->{{
       Scaled[0.02], 
       Scaled[0.02]}, {
       Scaled[0.02], 
       Scaled[0.02]}},
    Ticks->{Automatic, Automatic}]}], "}"}]], "Output",
 CellChangeTimes->{{3.6926902845034027`*^9, 3.692690295734779*^9}, {
   3.692690495395835*^9, 3.692690541473665*^9}, 3.6926905932227783`*^9, 
   3.6926906303397923`*^9, {3.692690692084341*^9, 3.692690760477619*^9}, 
   3.692690823455357*^9, 3.6948617919877663`*^9, {3.696338960525496*^9, 
   3.69633897766969*^9}, 3.6963390169933863`*^9, {3.697026383949071*^9, 
   3.697026391638904*^9}, 3.6977850569121304`*^9, 3.697785087977065*^9}]
}, Open  ]],

Cell[CellGroupData[{

Cell[BoxData[
 RowBox[{"Export", "[", 
  RowBox[{
   RowBox[{
    RowBox[{"NotebookDirectory", "[", "]"}], "<>", 
    "\"\<../bilder/catalysis_mx=2_ktl=20_my0=0_t=0,1.pdf\>\""}], ",", 
   RowBox[{"plots", "[", 
    RowBox[{"[", "1", "]"}], "]"}]}], "]"}]], "Input",
 CellChangeTimes->{{3.692690795042411*^9, 3.692690830162187*^9}, {
  3.6926909584511766`*^9, 3.6926909653832083`*^9}}],

Cell[BoxData["\<\"/home/matze/Paper/code/../bilder/catalysis_mx=2_ktl=20_my0=\
0_t=0,1.pdf\"\>"], "Output",
 CellChangeTimes->{3.692690969013178*^9, 3.694861797508037*^9, 
  3.6963389790191803`*^9, 3.696339020849242*^9, 3.697026404758712*^9, 
  3.697785092973881*^9}]
}, Open  ]],

Cell[CellGroupData[{

Cell[BoxData[
 RowBox[{"Export", "[", 
  RowBox[{
   RowBox[{
    RowBox[{"NotebookDirectory", "[", "]"}], "<>", 
    "\"\<../bilder/catalysis_mx=2_ktl=20_my0=0_t=0,3.pdf\>\""}], ",", 
   RowBox[{"plots", "[", 
    RowBox[{"[", "2", "]"}], "]"}]}], "]"}]], "Input",
 CellChangeTimes->{{3.692690987997614*^9, 3.692690990616571*^9}}],

Cell[BoxData["\<\"/home/matze/Paper/code/../bilder/catalysis_mx=2_ktl=20_my0=\
0_t=0,3.pdf\"\>"], "Output",
 CellChangeTimes->{3.692690992170505*^9, 3.6948617995204153`*^9, 
  3.696338980104418*^9, 3.69633902285285*^9, 3.6970264060763683`*^9, 
  3.697785095949676*^9}]
}, Open  ]],

Cell[CellGroupData[{

Cell[BoxData[
 RowBox[{"Export", "[", 
  RowBox[{
   RowBox[{
    RowBox[{"NotebookDirectory", "[", "]"}], "<>", 
    "\"\<../bilder/catalysis_mx=2_ktl=20_my0=0_t=0,5.pdf\>\""}], ",", 
   RowBox[{"plots", "[", 
    RowBox[{"[", "3", "]"}], "]"}]}], "]"}]], "Input",
 CellChangeTimes->{{3.692690997918818*^9, 3.692690999496361*^9}}],

Cell[BoxData["\<\"/home/matze/Paper/code/../bilder/catalysis_mx=2_ktl=20_my0=\
0_t=0,5.pdf\"\>"], "Output",
 CellChangeTimes->{3.692691000640295*^9, 3.694861800681594*^9, 
  3.696338981320673*^9, 3.6963390242335043`*^9, 3.6970264071292057`*^9, 
  3.697785097245611*^9}]
}, Open  ]]
},
WindowSize->{1398, 973},
WindowMargins->{{0, Automatic}, {Automatic, 0}},
FrontEndVersion->"10.2 for Linux x86 (64-bit) (July 6, 2015)",
StyleDefinitions->"Default.nb"
]
(* End of Notebook Content *)

(* Internal cache information *)
(*CellTagsOutline
CellTagsIndex->{}
*)
(*CellTagsIndex
CellTagsIndex->{}
*)
(*NotebookFileOutline
Notebook[{
Cell[558, 20, 658, 20, 41, "Input"],
Cell[CellGroupData[{
Cell[1241, 44, 562, 16, 32, "Input"],
Cell[1806, 62, 142, 2, 32, "Output"]
}, Open  ]],
Cell[1963, 67, 414, 9, 32, "Input"],
Cell[2380, 78, 137, 3, 32, "Input"],
Cell[2520, 83, 155, 3, 32, "Input"],
Cell[2678, 88, 377, 11, 32, "Input"],
Cell[3058, 101, 556, 16, 47, "Input"],
Cell[3617, 119, 133, 4, 32, "Input"],
Cell[CellGroupData[{
Cell[3775, 127, 4224, 106, 144, "Input"],
Cell[8002, 235, 23646, 496, 292, "Output"]
}, Open  ]],
Cell[CellGroupData[{
Cell[31685, 736, 384, 9, 32, "Input"],
Cell[32072, 747, 267, 4, 89, "Output"]
}, Open  ]],
Cell[CellGroupData[{
Cell[32376, 756, 331, 8, 32, "Input"],
Cell[32710, 766, 268, 4, 32, "Output"]
}, Open  ]],
Cell[CellGroupData[{
Cell[33015, 775, 331, 8, 32, "Input"],
Cell[33349, 785, 269, 4, 89, "Output"]
}, Open  ]]
}
]
*)
