# Supplementary material for: General solution of the chemical master equation and modality of marginal distributions for hierarchic first-order reaction networks
Source: J Math Biol. 2018 Jan 20;77(2):377–419. doi: 10.1007/s00285-018-1205-2 (PMC6061068; doi:10.1007/s00285-018-1205-2)
Supplement: Supplementary file 2 — Supplementary material 2 (nb 37 KB) [file 285_2018_1205_MOESM2_ESM.nb]

(* Content-type: application/vnd.wolfram.mathematica *)

(*** Wolfram Notebook File ***)
(* http://www.wolfram.com/nb *)

(* CreatedBy='Mathematica 10.2' *)

(*CacheID: 234*)
(* Internal cache information:
NotebookFileLineBreakTest
NotebookFileLineBreakTest
NotebookDataPosition[       158,          7]
NotebookDataLength[     38054,       1106]
NotebookOptionsPosition[     35637,       1018]
NotebookOutlinePosition[     35969,       1033]
CellTagsIndexPosition[     35926,       1030]
WindowFrame->Normal*)

(* Beginning of Notebook Content *)
Notebook[{

Cell[CellGroupData[{
Cell[BoxData[
 RowBox[{"DSolve", "[", 
  RowBox[{
   RowBox[{"{", 
    RowBox[{
     RowBox[{
      RowBox[{"sx", "'"}], "[", "t", "]"}], "\[Equal]", 
     RowBox[{
      RowBox[{
       RowBox[{"-", "k1"}], 
       RowBox[{"(", 
        RowBox[{
         RowBox[{"sz", " ", 
          RowBox[{"sx", "[", "t", "]"}]}], "-", 
         RowBox[{"sx", "[", "t", "]"}]}], ")"}]}], "-", 
      RowBox[{"kdeg", 
       RowBox[{"(", 
        RowBox[{"1", "-", 
         RowBox[{"sx", "[", "t", "]"}]}], ")"}]}]}]}], "}"}], ",", 
   RowBox[{"{", 
    RowBox[{"sx", "[", "t", "]"}], "}"}], ",", "t"}], "]"}]], "Input",
 CellChangeTimes->{{3.691827247628579*^9, 3.691827296572513*^9}}],

Cell[BoxData[
 RowBox[{"{", 
  RowBox[{"{", 
   RowBox[{
    RowBox[{"sx", "[", "t", "]"}], "\[Rule]", 
    RowBox[{
     RowBox[{"-", 
      FractionBox["kdeg", 
       RowBox[{
        RowBox[{"-", "kdeg"}], "+", 
        RowBox[{"k1", " ", 
         RowBox[{"(", 
          RowBox[{
           RowBox[{"-", "1"}], "+", "sz"}], ")"}]}]}]]}], "+", 
     RowBox[{
      SuperscriptBox["\[ExponentialE]", 
       RowBox[{
        RowBox[{"(", 
         RowBox[{"k1", "+", "kdeg", "-", 
          RowBox[{"k1", " ", "sz"}]}], ")"}], " ", "t"}]], " ", 
      RowBox[{"C", "[", "1", "]"}]}]}]}], "}"}], "}"}]], "Output",
 CellChangeTimes->{3.691827297760067*^9}]
}, Open  ]],

Cell[CellGroupData[{

Cell[BoxData[
 RowBox[{"Solve", "[", 
  RowBox[{
   RowBox[{
    RowBox[{
     RowBox[{"%1", "[", 
      RowBox[{"[", "1", "]"}], "]"}], "/.", 
     RowBox[{"Rule", "\[Rule]", "Equal"}]}], "/.", 
    RowBox[{"t", "\[Rule]", "0"}]}], ",", 
   RowBox[{"C", "[", "1", "]"}]}], "]"}]], "Input",
 CellChangeTimes->{3.691827340345965*^9}],

Cell[BoxData[
 RowBox[{"{", 
  RowBox[{"{", 
   RowBox[{
    RowBox[{"C", "[", "1", "]"}], "\[Rule]", 
    RowBox[{
     FractionBox["kdeg", 
      RowBox[{
       RowBox[{"-", "kdeg"}], "+", 
       RowBox[{"k1", " ", 
        RowBox[{"(", 
         RowBox[{
          RowBox[{"-", "1"}], "+", "sz"}], ")"}]}]}]], "+", 
     RowBox[{"sx", "[", "0", "]"}]}]}], "}"}], "}"}]], "Output",
 CellChangeTimes->{3.691827341817131*^9}]
}, Open  ]],

Cell[CellGroupData[{

Cell[BoxData[
 RowBox[{"Solve", "[", 
  RowBox[{
   RowBox[{
    RowBox[{
     RowBox[{"%2", "[", 
      RowBox[{"[", "1", "]"}], "]"}], "/.", 
     RowBox[{"Rule", "\[Rule]", "Equal"}]}], "/.", 
    RowBox[{"%1", "[", 
     RowBox[{"[", "1", "]"}], "]"}]}], ",", 
   RowBox[{"sx", "[", "0", "]"}]}], "]"}]], "Input",
 CellChangeTimes->{{3.6918273541046963`*^9, 3.691827362766059*^9}}],

Cell[BoxData[
 RowBox[{"{", 
  RowBox[{"{", 
   RowBox[{
    RowBox[{"sx", "[", "0", "]"}], "\[Rule]", 
    FractionBox[
     RowBox[{"kdeg", "+", 
      RowBox[{"k1", " ", 
       RowBox[{"C", "[", "1", "]"}]}], "+", 
      RowBox[{"kdeg", " ", 
       RowBox[{"C", "[", "1", "]"}]}], "-", 
      RowBox[{"k1", " ", "sz", " ", 
       RowBox[{"C", "[", "1", "]"}]}]}], 
     RowBox[{"k1", "+", "kdeg", "-", 
      RowBox[{"k1", " ", "sz"}]}]]}], "}"}], "}"}]], "Output",
 CellChangeTimes->{3.6918273640150013`*^9}]
}, Open  ]],

Cell[CellGroupData[{

Cell[BoxData[
 RowBox[{"FullSimplify", "[", 
  RowBox[{
   RowBox[{
    RowBox[{
     RowBox[{"%1", "[", 
      RowBox[{"[", "1", "]"}], "]"}], "/.", 
     RowBox[{"Rule", "\[Rule]", "Equal"}]}], "/.", 
    RowBox[{"%2", "[", 
     RowBox[{"[", "1", "]"}], "]"}]}], ",", 
   RowBox[{"Assumptions", "\[Rule]", 
    RowBox[{"{", 
     RowBox[{
      RowBox[{"k1", ">", "0"}], ",", 
      RowBox[{"kdeg", ">", "0"}], ",", 
      RowBox[{"t", ">", "0"}]}], "}"}]}]}], "]"}]], "Input",
 CellChangeTimes->{{3.691827400220683*^9, 3.691827421331955*^9}, 
   3.6918274516359463`*^9, {3.691827553373332*^9, 3.6918275536775208`*^9}}],

Cell[BoxData[
 RowBox[{"{", 
  RowBox[{
   RowBox[{"sx", "[", "t", "]"}], "\[Equal]", 
   FractionBox[
    RowBox[{"kdeg", "+", 
     RowBox[{
      SuperscriptBox["\[ExponentialE]", 
       RowBox[{
        RowBox[{"(", 
         RowBox[{"k1", "+", "kdeg", "-", 
          RowBox[{"k1", " ", "sz"}]}], ")"}], " ", "t"}]], " ", 
      RowBox[{"(", 
       RowBox[{
        RowBox[{"-", "kdeg"}], "+", 
        RowBox[{
         RowBox[{"(", 
          RowBox[{"k1", "+", "kdeg", "-", 
           RowBox[{"k1", " ", "sz"}]}], ")"}], " ", 
         RowBox[{"sx", "[", "0", "]"}]}]}], ")"}]}]}], 
    RowBox[{"k1", "+", "kdeg", "-", 
     RowBox[{"k1", " ", "sz"}]}]]}], "}"}]], "Output",
 CellChangeTimes->{{3.6918274262421017`*^9, 3.6918274548772497`*^9}, 
   3.691827557374971*^9}]
}, Open  ]],

Cell[CellGroupData[{

Cell[BoxData[
 RowBox[{"FullSimplify", "[", 
  RowBox[{
   RowBox[{"Solve", "[", 
    RowBox[{
     RowBox[{"%10", "[", 
      RowBox[{"[", "1", "]"}], "]"}], ",", 
     RowBox[{"sx", "[", "0", "]"}]}], "]"}], ",", 
   RowBox[{"Assumptions", "\[Rule]", 
    RowBox[{"{", 
     RowBox[{
      RowBox[{"k1", ">", "0"}], ",", 
      RowBox[{"kdeg", ">", "0"}], ",", 
      RowBox[{"t", ">", "0"}]}], "}"}]}]}], "]"}]], "Input",
 CellChangeTimes->{{3.6918274659008083`*^9, 3.691827499218431*^9}, {
  3.6918275588405867`*^9, 3.691827562027409*^9}}],

Cell[BoxData[
 RowBox[{"{", 
  RowBox[{"{", 
   RowBox[{
    RowBox[{"sx", "[", "0", "]"}], "\[Rule]", 
    FractionBox[
     RowBox[{
      SuperscriptBox["\[ExponentialE]", 
       RowBox[{
        RowBox[{"-", 
         RowBox[{"(", 
          RowBox[{"k1", "+", "kdeg", "-", 
           RowBox[{"k1", " ", "sz"}]}], ")"}]}], " ", "t"}]], " ", 
      RowBox[{"(", 
       RowBox[{"kdeg", "-", 
        RowBox[{
         SuperscriptBox["\[ExponentialE]", 
          RowBox[{
           RowBox[{"(", 
            RowBox[{"k1", "+", "kdeg", "-", 
             RowBox[{"k1", " ", "sz"}]}], ")"}], " ", "t"}]], " ", "kdeg"}], 
        "-", 
        RowBox[{
         RowBox[{"(", 
          RowBox[{"k1", "+", "kdeg", "-", 
           RowBox[{"k1", " ", "sz"}]}], ")"}], " ", 
         RowBox[{"sx", "[", "t", "]"}]}]}], ")"}]}], 
     RowBox[{
      RowBox[{"-", "kdeg"}], "+", 
      RowBox[{"k1", " ", 
       RowBox[{"(", 
        RowBox[{
         RowBox[{"-", "1"}], "+", "sz"}], ")"}]}]}]]}], "}"}], 
  "}"}]], "Output",
 CellChangeTimes->{{3.6918274759949627`*^9, 3.691827501036483*^9}, 
   3.691827564204658*^9}]
}, Open  ]],

Cell[BoxData[
 RowBox[{
  RowBox[{"g", "[", 
   RowBox[{
   "sx_", ",", "sz_", ",", "k1_", ",", "kdeg_", ",", "t_", ",", "x10_"}], 
   "]"}], ":=", 
  SuperscriptBox[
   RowBox[{"(", 
    FractionBox[
     RowBox[{
      SuperscriptBox["\[ExponentialE]", 
       RowBox[{
        RowBox[{"-", 
         RowBox[{"(", 
          RowBox[{"k1", "+", "kdeg", "-", 
           RowBox[{"k1", " ", "sz"}]}], ")"}]}], " ", "t"}]], " ", 
      RowBox[{"(", 
       RowBox[{"kdeg", "-", 
        RowBox[{
         SuperscriptBox["\[ExponentialE]", 
          RowBox[{
           RowBox[{"(", 
            RowBox[{"k1", "+", "kdeg", "-", 
             RowBox[{"k1", " ", "sz"}]}], ")"}], " ", "t"}]], " ", "kdeg"}], 
        "-", 
        RowBox[{
         RowBox[{"(", 
          RowBox[{"k1", "+", "kdeg", "-", 
           RowBox[{"k1", " ", "sz"}]}], ")"}], " ", "sx"}]}], ")"}]}], 
     RowBox[{
      RowBox[{"-", "kdeg"}], "+", 
      RowBox[{"k1", " ", 
       RowBox[{"(", 
        RowBox[{
         RowBox[{"-", "1"}], "+", "sz"}], ")"}]}]}]], ")"}], 
   "x10"]}]], "Input",
 CellChangeTimes->{{3.6918275101263933`*^9, 3.691827547558084*^9}, {
  3.691828065409967*^9, 3.691828093423462*^9}}],

Cell[BoxData[
 RowBox[{"Needs", "[", "\"\<NumericalCalculus`\>\"", "]"}]], "Input"],

Cell[BoxData[
 RowBox[{
  RowBox[{"nmax", "=", "30"}], ";"}]], "Input",
 CellChangeTimes->{{3.691827711640061*^9, 3.6918277143125687`*^9}, {
  3.692440857370524*^9, 3.692440857840823*^9}}],

Cell[CellGroupData[{

Cell[BoxData[
 RowBox[{"mean", "=", 
  RowBox[{
   RowBox[{"D", "[", 
    RowBox[{
     RowBox[{"g", "[", 
      RowBox[{"1", ",", "sz", ",", "10.1", ",", "0.5", ",", "1.4", ",", "1"}],
       "]"}], ",", 
     RowBox[{"{", 
      RowBox[{"sz", ",", "1"}], "}"}]}], "]"}], "/.", 
   RowBox[{"sz", "\[Rule]", "1"}]}]}]], "Input",
 CellChangeTimes->{{3.692440888435226*^9, 3.692440899188806*^9}}],

Cell[BoxData["10.168976863413535`"], "Output",
 CellChangeTimes->{{3.692440880105329*^9, 3.6924408993869333`*^9}, 
   3.6926894685942373`*^9, 3.694861937671481*^9, 3.697026434789266*^9, 
   3.697785534412654*^9}]
}, Open  ]],

Cell[CellGroupData[{

Cell[BoxData[
 RowBox[{"std", "=", 
  SqrtBox[
   RowBox[{
    RowBox[{"D", "[", 
     RowBox[{
      RowBox[{"Log", "[", 
       RowBox[{"g", "[", 
        RowBox[{"1", ",", 
         SuperscriptBox["\[ExponentialE]", "t"], ",", "10.1", ",", "0.5", ",",
          "1.4", ",", "1"}], "]"}], "]"}], ",", 
      RowBox[{"{", 
       RowBox[{"t", ",", "2"}], "}"}]}], "]"}], "/.", 
    RowBox[{"t", "\[Rule]", "0"}]}]]}]], "Input",
 CellChangeTimes->{{3.69244091848116*^9, 3.692440925516088*^9}}],

Cell[BoxData["5.823248010690902`"], "Output",
 CellChangeTimes->{3.6924409260769176`*^9, 3.692689469537752*^9, 
  3.694861939546564*^9, 3.69702643584205*^9, 3.69778553610911*^9}]
}, Open  ]],

Cell[BoxData[
 RowBox[{
  RowBox[{"origin", "=", 
   RowBox[{"-", "1"}]}], ";"}]], "Input",
 CellChangeTimes->{{3.697785502807478*^9, 3.697785508565868*^9}}],

Cell[CellGroupData[{

Cell[BoxData[
 RowBox[{"plot", "=", 
  RowBox[{"DiscretePlot", "[", 
   RowBox[{
    RowBox[{
     RowBox[{"SeriesCoefficient", "[", 
      RowBox[{
       RowBox[{"NSeries", "[", 
        RowBox[{
         RowBox[{"g", "[", 
          RowBox[{
          "1", ",", "sz", ",", "10.1", ",", "0.5", ",", "1.4", ",", "1"}], 
          "]"}], ",", 
         RowBox[{"{", 
          RowBox[{"sz", ",", "0", ",", "nmax"}], "}"}]}], "]"}], ",", 
       RowBox[{"{", 
        RowBox[{"sz", ",", "0", ",", "n"}], "}"}]}], "]"}], "//", "Re"}], ",", 
    RowBox[{"{", 
     RowBox[{"n", ",", "0", ",", "nmax"}], "}"}], ",", 
    RowBox[{"GridLines", "\[Rule]", 
     RowBox[{"{", 
      RowBox[{
       RowBox[{"{", 
        RowBox[{
         RowBox[{"{", 
          RowBox[{"mean", ",", "Thick"}], "}"}], ",", 
         RowBox[{"{", 
          RowBox[{
           RowBox[{"mean", "-", "std"}], ",", 
           RowBox[{"{", 
            RowBox[{"Thick", ",", "Dashed"}], "}"}]}], "}"}], ",", 
         RowBox[{"{", 
          RowBox[{
           RowBox[{"mean", "+", "std"}], ",", 
           RowBox[{"{", 
            RowBox[{"Thick", ",", "Dashed"}], "}"}]}], "}"}]}], "}"}], ",", 
       "None"}], "}"}]}], ",", 
    RowBox[{"AxesLabel", "\[Rule]", 
     RowBox[{"{", 
      RowBox[{
      "\"\<y\>\"", ",", "\"\<\!\(\*SubscriptBox[\(p\), \(y\)]\)\>\""}], 
      "}"}]}], ",", 
    RowBox[{"AxesOrigin", "\[Rule]", 
     RowBox[{"{", 
      RowBox[{"origin", ",", "0"}], "}"}]}], ",", 
    RowBox[{"PlotRange", "\[Rule]", "All"}], ",", 
    RowBox[{"ImageSize", "->", "Medium"}], ",", 
    RowBox[{"BaseStyle", "\[Rule]", 
     RowBox[{"{", 
      RowBox[{"FontSize", "\[Rule]", "18"}], "}"}]}], ",", 
    RowBox[{"PlotMarkers", "\[Rule]", "Automatic"}]}], "]"}]}]], "Input",
 CellChangeTimes->{{3.6918275945293818`*^9, 3.691827658500276*^9}, {
   3.691827697471797*^9, 3.691827770589204*^9}, {3.6924409469738197`*^9, 
   3.692440969849473*^9}, {3.692689481316618*^9, 3.692689491884795*^9}, {
   3.694861944744645*^9, 3.694861948194481*^9}, {3.697026442259575*^9, 
   3.697026442517284*^9}, 3.697785522581987*^9}],

Cell[BoxData[
 GraphicsBox[{
   {RGBColor[0.368417, 0.506779, 0.709798], PointSize[0.011000000000000001`], 
    AbsoluteThickness[1.6], {
     {RGBColor[0.368417, 0.506779, 0.709798], PointSize[
      0.011000000000000001`], AbsoluteThickness[1.6], Opacity[0.2], LineBox[{},
       VertexColors->None]}, 
     {RGBColor[0.368417, 0.506779, 0.709798], PointSize[
      0.011000000000000001`], AbsoluteThickness[1.6], Opacity[0.2], 
      LineBox[{{{0., 0.04717015336744859}, {0., 0}}, {{1., 
         0.044949640626693106`}, {1., 0}}, {{2., 0.042858732358726156`}, {
         2., 0}}, {{3., 0.04096406902089925}, {3., 0}}, {{4., 
         0.03944036584187994}, {4., 0}}, {{5., 0.038621444152787815`}, {
         5., 0}}, {{6., 0.03898554803593983}, {6., 0}}, {{7., 
         0.04101962521372417}, {7., 0}}, {{8., 0.044971534924886446`}, {
         8., 0}}, {{9., 0.050592727993377454`}, {9., 0}}, {{10., 
         0.05702422365685362}, {10., 0}}, {{11., 0.06293153035748923}, {
         11., 0}}, {{12., 0.06686714028076828}, {12., 0}}, {{13., 
         0.06771342461162254}, {13., 0}}, {{14., 0.06501558445899784}, {
         14., 0}}, {{15., 0.05907554470829823}, {15., 0}}, {{16., 
         0.050797096949488446`}, {16., 0}}, {{17., 0.04137718596539188}, {
         17., 0}}, {{18., 0.03197859843547014}, {18., 0}}, {{19., 
         0.02349240775336957}, {19., 0}}, {{20., 0.016435916251214034`}, {
         20., 0}}, {{21., 0.010971922667429548`}, {21., 0}}, {{22., 
         0.00700151930758815}, {22., 0}}, {{23., 0.004278429769270602}, {
         23., 0}}, {{24., 0.002507725004678518}, {24., 0}}, {{25., 
         0.0014120742672058392`}, {25., 0}}, {{26., 0.0007649882805749179}, {
         26., 0}}, {{27., 0.0003992727966348368}, {27., 0}}, {{28., 
         0.00020103115115146985`}, {28., 0}}, {{29., 
         0.00009776020924295487}, {29., 0}}, {{30., 0.00004596850458910027}, {
         30., 0}}},
       VertexColors->None]}}}, 
   {RGBColor[0.368417, 0.506779, 0.709798], PointSize[0.011000000000000001`], 
    AbsoluteThickness[1.6], {}, GeometricTransformationBox[InsetBox[
      StyleBox["\<\"\[FilledCircle]\"\>",
       StripOnInput->False,
       LineColor->RGBColor[0.368417, 0.506779, 0.709798],
       FrontFaceColor->RGBColor[0.368417, 0.506779, 0.709798],
       BackFaceColor->RGBColor[0.368417, 0.506779, 0.709798],
       GraphicsColor->RGBColor[0.368417, 0.506779, 0.709798],
       PointSize->0.011000000000000001`,
       Thickness->Absolute[1.6],
       FontSize->8.96,
       FontColor->RGBColor[
        0.368417, 0.506779, 0.709798]], {0, 0}], CompressedData["
1:eJxTTMoPSmVmYGCQB2JGIGZiQICQn3Jb1qutsIfwPtjPPPtqxWLm5VA+g0Nc
4IrsKR+XQvkcDkv/NQna/VwC5Qs4XDx6V6jdEMYXcdjyW26+wbHFUL6Ew7KK
la9ffoXxZRw2MU62bGOAmafgsHtjo38TG8w+JYdPDt4OXs9XQvkqDpYW8fnu
RmuhfDUHyzNHH7jLbIDyNRyyr64rMZHbCOVrOZgzmx5YFQrj6zhIB/1uuLME
pl7PQeEze6Sa/Too38AhpcRpjzDTKijf0CHYiPtnsj7MfUYOh/qeb6mPXwDl
GzvsVWY9k8I3A8o3ceAtll09+coEKN/U4ZyefUdRRRuUb+YQvFKHfcHaGijf
3OHNz392Tm2FUL6Fw2Zh2zki3SlQvqXDnnssxquVwqF8K4ef8Wcv6Qt6QvnW
DtZ/e2et17KC8m0cHn+uKKiJ1ILybR3e9enPnrxAEsq3c5BTKD11UpLDHgDf
JoDT
     "]], {}}},
  AspectRatio->NCache[GoldenRatio^(-1), 0.6180339887498948],
  Axes->True,
  AxesLabel->{
    FormBox["\"y\"", TraditionalForm], 
    FormBox[
    "\"\\!\\(\\*SubscriptBox[\\(p\\), \\(y\\)]\\)\"", TraditionalForm]},
  AxesOrigin->{-1, 0},
  BaseStyle->{FontSize -> 18},
  FrameTicks->{{Automatic, Automatic}, {Automatic, Automatic}},
  GridLines->{{{10.168976863413535`, 
      Thickness[Large]}, {4.345728852722633, {
       Thickness[Large], 
       Dashing[{Small, Small}]}}, {15.992224874104437`, {
       Thickness[Large], 
       Dashing[{Small, Small}]}}}, None},
  GridLinesStyle->Directive[
    GrayLevel[0.5, 0.4]],
  ImageSize->Medium,
  Method->{
   "MessagesHead" -> DiscretePlot, "AxisPadding" -> Scaled[0.02], 
    "DefaultBoundaryStyle" -> Automatic, "DefaultMeshStyle" -> 
    AbsolutePointSize[6], "DefaultPlotStyle" -> {
      Directive[
       RGBColor[0.368417, 0.506779, 0.709798], 
       AbsoluteThickness[1.6]], 
      Directive[
       RGBColor[0.880722, 0.611041, 0.142051], 
       AbsoluteThickness[1.6]], 
      Directive[
       RGBColor[0.560181, 0.691569, 0.194885], 
       AbsoluteThickness[1.6]], 
      Directive[
       RGBColor[0.922526, 0.385626, 0.209179], 
       AbsoluteThickness[1.6]], 
      Directive[
       RGBColor[0.528488, 0.470624, 0.701351], 
       AbsoluteThickness[1.6]], 
      Directive[
       RGBColor[0.772079, 0.431554, 0.102387], 
       AbsoluteThickness[1.6]], 
      Directive[
       RGBColor[0.363898, 0.618501, 0.782349], 
       AbsoluteThickness[1.6]], 
      Directive[
       RGBColor[1, 0.75, 0], 
       AbsoluteThickness[1.6]], 
      Directive[
       RGBColor[0.647624, 0.37816, 0.614037], 
       AbsoluteThickness[1.6]], 
      Directive[
       RGBColor[0.571589, 0.586483, 0.], 
       AbsoluteThickness[1.6]], 
      Directive[
       RGBColor[0.915, 0.3325, 0.2125], 
       AbsoluteThickness[1.6]], 
      Directive[
       RGBColor[0.40082222609352647`, 0.5220066643438841, 0.85], 
       AbsoluteThickness[1.6]], 
      Directive[
       RGBColor[0.9728288904374106, 0.621644452187053, 0.07336199581899142], 
       AbsoluteThickness[1.6]], 
      Directive[
       RGBColor[0.736782672705901, 0.358, 0.5030266573755369], 
       AbsoluteThickness[1.6]], 
      Directive[
       RGBColor[0.28026441037696703`, 0.715, 0.4292089322474965], 
       AbsoluteThickness[1.6]]}, "DomainPadding" -> Scaled[0.02], 
    "PointSizeFunction" -> "SmallPointSize", "RangePadding" -> Scaled[0.05]},
  PlotRange->{{-1, 30.}, {0, 0.06771342461162254}},
  PlotRangePadding->{{
     Scaled[0.02], 
     Scaled[0.02]}, {
     Scaled[0.02], 
     Scaled[0.02]}},
  Ticks->{Automatic, Automatic}]], "Output",
 CellChangeTimes->{{3.691827639182538*^9, 3.6918276595512743`*^9}, {
   3.691827719177775*^9, 3.6918277722645903`*^9}, {3.692440851953796*^9, 
   3.69244085978762*^9}, {3.692440948700211*^9, 3.692440970637162*^9}, {
   3.692689452669496*^9, 3.692689492846738*^9}, 3.6948619498803997`*^9, 
   3.697026443629896*^9, 3.697785539243917*^9}]
}, Open  ]],

Cell[CellGroupData[{

Cell[BoxData[
 RowBox[{"Export", "[", 
  RowBox[{
   RowBox[{
    RowBox[{"NotebookDirectory", "[", "]"}], "<>", 
    "\"\<../bilder/gbdcatwithdeg.pdf\>\""}], ",", "plot"}], "]"}]], "Input",
 CellChangeTimes->{{3.6924409760516253`*^9, 3.692440978474593*^9}, {
  3.6970266739780817`*^9, 3.69702667570185*^9}}],

Cell[BoxData["\<\"/home/matze/Paper/code/../bilder/gbdcatwithdeg.pdf\"\>"], \
"Output",
 CellChangeTimes->{3.692440985895396*^9, 3.69268949674669*^9, 
  3.694861956562628*^9, 3.697026448594792*^9, 3.697785543851782*^9}]
}, Open  ]],

Cell[BoxData[
 RowBox[{"(*", " ", 
  RowBox[{"Normalization", ":"}], " ", "*)"}]], "Input",
 CellChangeTimes->{{3.6918277784689913`*^9, 3.6918277808160543`*^9}, {
  3.695624055553895*^9, 3.6956240580647*^9}}],

Cell[CellGroupData[{

Cell[BoxData[
 RowBox[{"g", "[", 
  RowBox[{"1", ",", "1", ",", "k1", ",", "kdeg", ",", "t", ",", "x10"}], 
  "]"}]], "Input",
 CellChangeTimes->{{3.6918278708124323`*^9, 3.691827871782957*^9}}],

Cell[BoxData["1"], "Output",
 CellChangeTimes->{3.6918278723109903`*^9}]
}, Open  ]],

Cell[BoxData[
 RowBox[{"(*", " ", 
  RowBox[{"Solves", " ", "the", " ", "PDE"}], " ", "*)"}]], "Input",
 CellChangeTimes->{{3.691827874524481*^9, 3.691827876262013*^9}, {
  3.695624060667728*^9, 3.6956240691842957`*^9}}],

Cell[CellGroupData[{

Cell[BoxData[
 RowBox[{"Simplify", "[", 
  RowBox[{
   RowBox[{"{", 
    RowBox[{
     RowBox[{
      SubscriptBox["\[PartialD]", "t"], 
      RowBox[{"g", "[", 
       RowBox[{
       "sx", ",", "sz", ",", "k1", ",", "kdeg", ",", "t", ",", "x10"}], 
       "]"}]}], "\[Equal]", 
     RowBox[{
      RowBox[{
       RowBox[{"+", "k1"}], 
       RowBox[{"(", 
        RowBox[{
         RowBox[{"sz", " ", "sx"}], "-", "sx"}], ")"}], 
       RowBox[{
        SubscriptBox["\[PartialD]", "sx"], 
        RowBox[{"g", "[", 
         RowBox[{
         "sx", ",", "sz", ",", "k1", ",", "kdeg", ",", "t", ",", "x10"}], 
         "]"}]}]}], "+", 
      RowBox[{"kdeg", 
       RowBox[{"(", 
        RowBox[{"1", "-", "sx"}], ")"}], 
       RowBox[{
        SubscriptBox["\[PartialD]", "sx"], 
        RowBox[{"g", "[", 
         RowBox[{
         "sx", ",", "sz", ",", "k1", ",", "kdeg", ",", "t", ",", "x10"}], 
         "]"}]}]}]}]}], "}"}], ",", 
   RowBox[{"Assumptions", "\[Rule]", 
    RowBox[{"{", 
     RowBox[{
      RowBox[{"k1", ">", "0"}], ",", 
      RowBox[{"kdeg", ">", "0"}], ",", 
      RowBox[{"t", ">", "0"}]}], "}"}]}]}], "]"}]], "Input",
 CellChangeTimes->{{3.691827832288013*^9, 3.6918279436998787`*^9}, {
  3.6918283335241747`*^9, 3.691828336552951*^9}}],

Cell[BoxData[
 RowBox[{"{", "True", "}"}]], "Output",
 CellChangeTimes->{{3.691827929095645*^9, 3.691827946864997*^9}, 
   3.691828078006918*^9, 3.691828338279799*^9}]
}, Open  ]],

Cell[BoxData[""], "Input",
 CellChangeTimes->{3.693561535200513*^9}],

Cell[BoxData[
 RowBox[{
  RowBox[{"gpoiss", "[", 
   RowBox[{
   "sx_", ",", "sz_", ",", "k1_", ",", "kdeg_", ",", "t_", ",", "x10_"}], 
   "]"}], ":=", 
  RowBox[{"Exp", "[", 
   RowBox[{
    RowBox[{"x10", 
     RowBox[{"(", 
      RowBox[{
       FractionBox[
        RowBox[{
         SuperscriptBox["\[ExponentialE]", 
          RowBox[{
           RowBox[{"-", 
            RowBox[{"(", 
             RowBox[{"k1", "+", "kdeg", "-", 
              RowBox[{"k1", " ", "sz"}]}], ")"}]}], " ", "t"}]], " ", 
         RowBox[{"(", 
          RowBox[{"kdeg", "-", 
           RowBox[{
            SuperscriptBox["\[ExponentialE]", 
             RowBox[{
              RowBox[{"(", 
               RowBox[{"k1", "+", "kdeg", "-", 
                RowBox[{"k1", " ", "sz"}]}], ")"}], " ", "t"}]], " ", 
            "kdeg"}], "-", 
           RowBox[{
            RowBox[{"(", 
             RowBox[{"k1", "+", "kdeg", "-", 
              RowBox[{"k1", " ", "sz"}]}], ")"}], " ", "sx"}]}], ")"}]}], 
        RowBox[{
         RowBox[{"-", "kdeg"}], "+", 
         RowBox[{"k1", " ", 
          RowBox[{"(", 
           RowBox[{
            RowBox[{"-", "1"}], "+", "sz"}], ")"}]}]}]], "-", "1"}], ")"}]}], 
    "+", 
    RowBox[{"0.001", 
     RowBox[{"(", 
      RowBox[{"sz", "-", "1"}], ")"}]}]}], "]"}]}]], "Input",
 CellChangeTimes->{{3.691828109513352*^9, 3.691828110219245*^9}, {
  3.691828156909687*^9, 3.691828196931108*^9}, {3.6935625713915358`*^9, 
  3.693562572129373*^9}}],

Cell[CellGroupData[{

Cell[BoxData[
 RowBox[{"gpoiss", "[", 
  RowBox[{"1", ",", "1", ",", "k1", ",", "kdeg", ",", "t", ",", "x10"}], 
  "]"}]], "Input",
 CellChangeTimes->{{3.6918282127553883`*^9, 3.691828213342147*^9}}],

Cell[BoxData["1"], "Output",
 CellChangeTimes->{3.691828213708373*^9}]
}, Open  ]],

Cell[CellGroupData[{

Cell[BoxData[
 RowBox[{"Simplify", "[", 
  RowBox[{
   RowBox[{"{", 
    RowBox[{
     RowBox[{
      SubscriptBox["\[PartialD]", "t"], 
      RowBox[{"gpoiss", "[", 
       RowBox[{
       "sx", ",", "sz", ",", "k1", ",", "kdeg", ",", "t", ",", "x10"}], 
       "]"}]}], "\[Equal]", 
     RowBox[{
      RowBox[{"k1", 
       RowBox[{"(", 
        RowBox[{
         RowBox[{"sz", " ", "sx"}], "-", "sx"}], ")"}], 
       RowBox[{
        SubscriptBox["\[PartialD]", "sx"], 
        RowBox[{"gpoiss", "[", 
         RowBox[{
         "sx", ",", "sz", ",", "k1", ",", "kdeg", ",", "t", ",", "x10"}], 
         "]"}]}]}], "+", 
      RowBox[{"kdeg", 
       RowBox[{"(", 
        RowBox[{"1", "-", "sx"}], ")"}], 
       RowBox[{
        SubscriptBox["\[PartialD]", "sx"], 
        RowBox[{"gpoiss", "[", 
         RowBox[{
         "sx", ",", "sz", ",", "k1", ",", "kdeg", ",", "t", ",", "x10"}], 
         "]"}]}]}]}]}], "}"}], ",", 
   RowBox[{"Assumptions", "\[Rule]", 
    RowBox[{"{", 
     RowBox[{
      RowBox[{"k1", ">", "0"}], ",", 
      RowBox[{"kdeg", ">", "0"}], ",", 
      RowBox[{"t", ">", "0"}]}], "}"}]}]}], "]"}]], "Input",
 CellChangeTimes->{{3.6918282165654573`*^9, 3.691828223719326*^9}, {
  3.691828325646826*^9, 3.691828328225177*^9}}],

Cell[BoxData[
 RowBox[{"{", "True", "}"}]], "Output",
 CellChangeTimes->{3.691828227734846*^9, 3.691828329628931*^9}]
}, Open  ]],

Cell[CellGroupData[{

Cell[BoxData[
 RowBox[{"meanpoiss", "=", 
  RowBox[{
   RowBox[{"D", "[", 
    RowBox[{
     RowBox[{"gpoiss", "[", 
      RowBox[{"1", ",", "sz", ",", "10.1", ",", "0.5", ",", "1.4", ",", "1"}],
       "]"}], ",", 
     RowBox[{"{", 
      RowBox[{"sz", ",", "1"}], "}"}]}], "]"}], "/.", 
   RowBox[{"sz", "\[Rule]", "1"}]}]}]], "Input",
 CellChangeTimes->{{3.692440888435226*^9, 3.692440899188806*^9}, {
  3.693561582738611*^9, 3.693561588429297*^9}}],

Cell[BoxData["10.169976863413536`"], "Output",
 CellChangeTimes->{{3.692440880105329*^9, 3.6924408993869333`*^9}, 
   3.6926894685942373`*^9, 3.693562060981938*^9, 3.693562576687043*^9, 
   3.6948619660741367`*^9, 3.697026480436194*^9, 3.697785554122121*^9}]
}, Open  ]],

Cell[CellGroupData[{

Cell[BoxData[
 RowBox[{"stdpoiss", "=", 
  SqrtBox[
   RowBox[{
    RowBox[{"D", "[", 
     RowBox[{
      RowBox[{"Log", "[", 
       RowBox[{"gpoiss", "[", 
        RowBox[{"1", ",", 
         SuperscriptBox["\[ExponentialE]", "t"], ",", "10.1", ",", "0.5", ",",
          "1.4", ",", "1"}], "]"}], "]"}], ",", 
      RowBox[{"{", 
       RowBox[{"t", ",", "2"}], "}"}]}], "]"}], "/.", 
    RowBox[{"t", "\[Rule]", "0"}]}]]}]], "Input",
 CellChangeTimes->{{3.69244091848116*^9, 3.692440925516088*^9}, {
  3.6935615856074553`*^9, 3.6935615912128696`*^9}}],

Cell[BoxData["11.718332127169601`"], "Output",
 CellChangeTimes->{3.6924409260769176`*^9, 3.692689469537752*^9, 
  3.693562061616314*^9, 3.693562578718216*^9, 3.6948619677408953`*^9, 
  3.69702648145428*^9, 3.697785556200941*^9}]
}, Open  ]],

Cell[CellGroupData[{

Cell[BoxData[
 RowBox[{"plot", "=", 
  RowBox[{"Show", "[", 
   RowBox[{
    RowBox[{"DiscretePlot", "[", 
     RowBox[{
      RowBox[{
       RowBox[{"SeriesCoefficient", "[", 
        RowBox[{
         RowBox[{"NSeries", "[", 
          RowBox[{
           RowBox[{"gpoiss", "[", 
            RowBox[{
            "1", ",", "sz", ",", "10.1", ",", "0.5", ",", "1.4", ",", "1"}], 
            "]"}], ",", 
           RowBox[{"{", 
            RowBox[{"sz", ",", "0", ",", "nmax"}], "}"}]}], "]"}], ",", 
         RowBox[{"{", 
          RowBox[{"sz", ",", "0", ",", "n"}], "}"}]}], "]"}], "//", "Re"}], 
      ",", 
      RowBox[{"{", 
       RowBox[{"n", ",", "0", ",", "nmax"}], "}"}], ",", 
      RowBox[{"GridLines", "\[Rule]", 
       RowBox[{"{", 
        RowBox[{
         RowBox[{"{", 
          RowBox[{
           RowBox[{"{", 
            RowBox[{"meanpoiss", ",", "Thick"}], "}"}], ",", 
           RowBox[{"{", 
            RowBox[{
             RowBox[{"meanpoiss", "-", "stdpoiss"}], ",", 
             RowBox[{"{", 
              RowBox[{"Thick", ",", "Dashed"}], "}"}]}], "}"}], ",", 
           RowBox[{"{", 
            RowBox[{
             RowBox[{"meanpoiss", "+", "stdpoiss"}], ",", 
             RowBox[{"{", 
              RowBox[{"Thick", ",", "Dashed"}], "}"}]}], "}"}]}], "}"}], ",", 
         "None"}], "}"}]}], ",", 
      RowBox[{"AxesLabel", "\[Rule]", 
       RowBox[{"{", 
        RowBox[{
        "\"\<y\>\"", ",", "\"\<\!\(\*SubscriptBox[\(p\), \(y\)]\)\>\""}], 
        "}"}]}], ",", 
      RowBox[{"PlotRange", "\[Rule]", "Automatic"}], ",", 
      RowBox[{"PlotMarkers", "\[Rule]", "Automatic"}], ",", 
      RowBox[{"ImageSize", "->", "Medium"}], ",", 
      RowBox[{"BaseStyle", "\[Rule]", 
       RowBox[{"{", 
        RowBox[{"FontSize", "\[Rule]", "18"}], "}"}]}], ",", 
      RowBox[{"AxesOrigin", "\[Rule]", 
       RowBox[{"{", 
        RowBox[{"origin", ",", "0"}], "}"}]}]}], "]"}], ",", 
    RowBox[{"Graphics", "[", 
     RowBox[{"Arrow", "[", 
      RowBox[{"{", 
       RowBox[{
        RowBox[{"{", 
         RowBox[{"5", ",", "0.05"}], "}"}], ",", 
        RowBox[{"{", 
         RowBox[{"0.5", ",", "0.065"}], "}"}]}], "}"}], "]"}], "]"}], ",", 
    RowBox[{"Graphics", "[", 
     RowBox[{"Text", "[", 
      RowBox[{
       RowBox[{"ToString", "[", 
        RowBox[{"NumberForm", "[", 
         RowBox[{
          RowBox[{
           RowBox[{"gpoiss", "[", 
            RowBox[{
            "1", ",", "sz", ",", "10.1", ",", "0.5", ",", "1.4", ",", "1"}], 
            "]"}], "/.", 
           RowBox[{"sz", "\[Rule]", "0"}]}], ",", "2"}], "]"}], "]"}], ",", 
       RowBox[{"{", 
        RowBox[{"5", ",", "0.053"}], "}"}], ",", 
       RowBox[{"{", 
        RowBox[{"0", ",", 
         RowBox[{"-", "2"}]}], "}"}]}], "]"}], "]"}]}], "]"}]}]], "Input",
 CellChangeTimes->{{3.6935615524166803`*^9, 3.6935615529879627`*^9}, {
  3.693562604148699*^9, 3.693562636639523*^9}, {3.693562729059567*^9, 
  3.69356286477848*^9}, {3.693562909198092*^9, 3.693562993646922*^9}, {
  3.6935630247312517`*^9, 3.693563049031942*^9}, {3.693563157009129*^9, 
  3.693563245720083*^9}, {3.694861972958385*^9, 3.6948619805853643`*^9}, {
  3.697026462543046*^9, 3.6970264630247793`*^9}, {3.697785564396266*^9, 
  3.697785599966255*^9}}],

Cell[BoxData[
 GraphicsBox[{{
    {RGBColor[0.368417, 0.506779, 0.709798], PointSize[0.011000000000000001`],
      AbsoluteThickness[1.6], {
      {RGBColor[0.368417, 0.506779, 0.709798], PointSize[
       0.011000000000000001`], AbsoluteThickness[1.6], Opacity[0.2], 
       LineBox[{},
        VertexColors->None]}, 
      {RGBColor[0.368417, 0.506779, 0.709798], PointSize[
       0.011000000000000001`], AbsoluteThickness[1.6], Opacity[0.2], 
       LineBox[{{{0., 0.38526270563057124`}, {0., 0}}, {{1., 
          0.017702689486341298`}, {1., 0}}, {{2., 0.01691859268213346}, {
          2., 0}}, {{3., 0.0165468767125233}, {3., 0}}, {{4., 
          0.016291421642373998`}, {4., 0}}, {{5., 0.01628718612526932}, {
          5., 0}}, {{6., 0.01673067163064287}, {6., 0}}, {{7., 
          0.017829820396409395`}, {7., 0}}, {{8., 0.019708483749304135`}, {
          8., 0}}, {{9., 0.0223029259058352}, {9., 0}}, {{10., 
          0.025309250838811147`}, {10., 0}}, {{11., 0.028225135506354287`}, {
          11., 0}}, {{12., 0.030482049760625594`}, {12., 0}}, {{13., 
          0.03161510193385423}, {13., 0}}, {{14., 0.03139824235517189}, {
          14., 0}}, {{15., 0.029892710679186637`}, {15., 0}}, {{16., 
          0.027400399995697048`}, {16., 0}}, {{17., 0.02435411747468221}, {
          17., 0}}, {{18., 0.02119421691340147}, {18., 0}}, {{19., 
          0.018273400558159663`}, {19., 0}}, {{20., 0.01580953774643146}, {
          20., 0}}, {{21., 0.013884211247881728`}, {21., 0}}, {{22., 
          0.012471442103916321`}, {22., 0}}, {{23., 0.011478305234563677`}, {
          23., 0}}, {{24., 0.01078348633521521}, {24., 0}}, {{25., 
          0.01026649125512164}, {25., 0}}, {{26., 0.009825795660629145}, {
          26., 0}}, {{27., 0.009387424791459771}, {27., 0}}, {{28., 
          0.008906552160567335}, {28., 0}}, {{29., 0.008364590799752424}, {
          29., 0}}, {{30., 0.00776372380903656}, {30., 0}}},
        VertexColors->None]}}}, 
    {RGBColor[0.368417, 0.506779, 0.709798], PointSize[0.011000000000000001`],
      AbsoluteThickness[1.6], {}, GeometricTransformationBox[InsetBox[
       StyleBox["\<\"\[FilledCircle]\"\>",
        StripOnInput->False,
        LineColor->RGBColor[0.368417, 0.506779, 0.709798],
        FrontFaceColor->RGBColor[0.368417, 0.506779, 0.709798],
        BackFaceColor->RGBColor[0.368417, 0.506779, 0.709798],
        GraphicsColor->RGBColor[0.368417, 0.506779, 0.709798],
        PointSize->0.011000000000000001`,
        Thickness->Absolute[1.6],
        FontSize->8.96,
        FontColor->RGBColor[
         0.368417, 0.506779, 0.709798]], {0, 0}], CompressedData["
1:eJxTTMoPSmVmYGCQB2JGIGZiQIDwAOcXKitu2EN4H+wn9k9JXK4wCcpncIgt
4uuUDp4I5XM4xOkFS676OAHKF3A4rbX4zKZ1ML6Ig+lHxv5pa2F8CYfwyT9j
byjC9Ms48HH9+fvLEWa+gsPTYwu+lOpNgfKVHM5MrGadcm0alK/iIOzVJ7T6
1UwoX81ht8bm4zzP50D5Gg7TWCJ3rzebD+VrObga7j55S38BlK/jIFqtZJAn
DOPrOeznZLttOGcelG/g8PFt8/abfDDzDB3Yuv00PD/MgPKNHEQnsl96v3kq
lG/s8PqikrrzNpj7TRwU74TLJRjA/GvqsDnqjWdwfg+Ub+agqHh4/oKuTijf
3OFpyxGeD43tUL6FA7uzDudy0TYo39JBeU+14ky2VijfyoFdSuNHt3wLlG/t
kLLyxOVtls1Qvo1DRf1/w5m2TVC+rcPN4Pz4EsVGKN/OoYFj3d5bZ+rtAXOu
f+o=
      "]], {}}}, ArrowBox[{{5, 0.05}, {0.5, 0.065}}], 
   InsetBox["\<\"0.39\"\>", {5, 0.053}, {0, -2}]},
  AspectRatio->NCache[GoldenRatio^(-1), 0.6180339887498948],
  Axes->True,
  AxesLabel->{
    FormBox["\"y\"", TraditionalForm], 
    FormBox[
    "\"\\!\\(\\*SubscriptBox[\\(p\\), \\(y\\)]\\)\"", TraditionalForm]},
  AxesOrigin->{-1, 0},
  BaseStyle->{FontSize -> 18},
  FrameTicks->{{Automatic, Automatic}, {Automatic, Automatic}},
  GridLines->{{{10.169976863413536`, 
      Thickness[Large]}, {-1.548355263756065, {
       Thickness[Large], 
       Dashing[{Small, Small}]}}, {21.888308990583138`, {
       Thickness[Large], 
       Dashing[{Small, Small}]}}}, None},
  GridLinesStyle->Directive[
    GrayLevel[0.5, 0.4]],
  ImageSize->Medium,
  Method->{
   "MessagesHead" -> DiscretePlot, "AxisPadding" -> Scaled[0.02], 
    "DefaultBoundaryStyle" -> Automatic, "DefaultMeshStyle" -> 
    AbsolutePointSize[6], "DefaultPlotStyle" -> {
      Directive[
       RGBColor[0.368417, 0.506779, 0.709798], 
       AbsoluteThickness[1.6]], 
      Directive[
       RGBColor[0.880722, 0.611041, 0.142051], 
       AbsoluteThickness[1.6]], 
      Directive[
       RGBColor[0.560181, 0.691569, 0.194885], 
       AbsoluteThickness[1.6]], 
      Directive[
       RGBColor[0.922526, 0.385626, 0.209179], 
       AbsoluteThickness[1.6]], 
      Directive[
       RGBColor[0.528488, 0.470624, 0.701351], 
       AbsoluteThickness[1.6]], 
      Directive[
       RGBColor[0.772079, 0.431554, 0.102387], 
       AbsoluteThickness[1.6]], 
      Directive[
       RGBColor[0.363898, 0.618501, 0.782349], 
       AbsoluteThickness[1.6]], 
      Directive[
       RGBColor[1, 0.75, 0], 
       AbsoluteThickness[1.6]], 
      Directive[
       RGBColor[0.647624, 0.37816, 0.614037], 
       AbsoluteThickness[1.6]], 
      Directive[
       RGBColor[0.571589, 0.586483, 0.], 
       AbsoluteThickness[1.6]], 
      Directive[
       RGBColor[0.915, 0.3325, 0.2125], 
       AbsoluteThickness[1.6]], 
      Directive[
       RGBColor[0.40082222609352647`, 0.5220066643438841, 0.85], 
       AbsoluteThickness[1.6]], 
      Directive[
       RGBColor[0.9728288904374106, 0.621644452187053, 0.07336199581899142], 
       AbsoluteThickness[1.6]], 
      Directive[
       RGBColor[0.736782672705901, 0.358, 0.5030266573755369], 
       AbsoluteThickness[1.6]], 
      Directive[
       RGBColor[0.28026441037696703`, 0.715, 0.4292089322474965], 
       AbsoluteThickness[1.6]]}, "DomainPadding" -> Scaled[0.02], 
    "PointSizeFunction" -> "SmallPointSize", "RangePadding" -> Scaled[0.05]},
  PlotRange->{{-1, 30.}, {0, 0.05516310188320326}},
  PlotRangePadding->{{
     Scaled[0.02], 
     Scaled[0.02]}, {
     Scaled[0.02], 
     Scaled[0.02]}},
  Ticks->{Automatic, Automatic}]], "Output",
 CellChangeTimes->{{3.693563182489059*^9, 3.693563246745027*^9}, 
   3.694861984867341*^9, {3.697026473243807*^9, 3.697026482927424*^9}, 
   3.697785601214156*^9}]
}, Open  ]],

Cell[CellGroupData[{

Cell[BoxData[
 RowBox[{"Export", "[", 
  RowBox[{
   RowBox[{
    RowBox[{"NotebookDirectory", "[", "]"}], "<>", 
    "\"\<../bilder/DCPcatwithdeg.pdf\>\""}], ",", "plot"}], "]"}]], "Input",
 CellChangeTimes->{{3.693563270873595*^9, 3.6935632712758627`*^9}, {
  3.697026682208205*^9, 3.697026684136918*^9}}],

Cell[BoxData["\<\"/home/matze/Paper/code/../bilder/DCPcatwithdeg.pdf\"\>"], \
"Output",
 CellChangeTimes->{3.693563274479941*^9, 3.694862049540807*^9, 
  3.697026486514306*^9, 3.697785606234232*^9}]
}, Open  ]]
},
WindowSize->{1398, 973},
WindowMargins->{{0, Automatic}, {Automatic, 0}},
FrontEndVersion->"10.2 for Linux x86 (64-bit) (July 6, 2015)",
StyleDefinitions->"Default.nb"
]
(* End of Notebook Content *)

(* Internal cache information *)
(*CellTagsOutline
CellTagsIndex->{}
*)
(*CellTagsIndex
CellTagsIndex->{}
*)
(*NotebookFileOutline
Notebook[{
Cell[CellGroupData[{
Cell[580, 22, 674, 21, 32, "Input"],
Cell[1257, 45, 658, 21, 51, "Output"]
}, Open  ]],
Cell[CellGroupData[{
Cell[1952, 71, 332, 10, 32, "Input"],
Cell[2287, 83, 427, 14, 51, "Output"]
}, Open  ]],
Cell[CellGroupData[{
Cell[2751, 102, 385, 11, 32, "Input"],
Cell[3139, 115, 515, 15, 50, "Output"]
}, Open  ]],
Cell[CellGroupData[{
Cell[3691, 135, 622, 17, 32, "Input"],
Cell[4316, 154, 781, 23, 52, "Output"]
}, Open  ]],
Cell[CellGroupData[{
Cell[5134, 182, 543, 15, 32, "Input"],
Cell[5680, 199, 1119, 35, 53, "Output"]
}, Open  ]],
Cell[6814, 237, 1188, 37, 78, "Input"],
Cell[8005, 276, 83, 1, 32, "Input"],
Cell[8091, 279, 188, 4, 32, "Input"],
Cell[CellGroupData[{
Cell[8304, 287, 394, 11, 32, "Input"],
Cell[8701, 300, 212, 3, 32, "Output"]
}, Open  ]],
Cell[CellGroupData[{
Cell[8950, 308, 493, 14, 66, "Input"],
Cell[9446, 324, 178, 2, 32, "Output"]
}, Open  ]],
Cell[9639, 329, 157, 4, 32, "Input"],
Cell[CellGroupData[{
Cell[9821, 337, 2105, 55, 78, "Input"],
Cell[11929, 394, 6121, 134, 262, "Output"]
}, Open  ]],
Cell[CellGroupData[{
Cell[18087, 533, 308, 7, 32, "Input"],
Cell[18398, 542, 219, 3, 32, "Output"]
}, Open  ]],
Cell[18632, 548, 208, 4, 32, "Input"],
Cell[CellGroupData[{
Cell[18865, 556, 194, 4, 32, "Input"],
Cell[19062, 562, 72, 1, 32, "Output"]
}, Open  ]],
Cell[19149, 566, 220, 4, 32, "Input"],
Cell[CellGroupData[{
Cell[19394, 574, 1269, 39, 55, "Input"],
Cell[20666, 615, 167, 3, 32, "Output"]
}, Open  ]],
Cell[20848, 621, 68, 1, 32, "Input"],
Cell[20919, 624, 1482, 44, 78, "Input"],
Cell[CellGroupData[{
Cell[22426, 672, 199, 4, 32, "Input"],
Cell[22628, 678, 70, 1, 32, "Output"]
}, Open  ]],
Cell[CellGroupData[{
Cell[22735, 684, 1259, 38, 55, "Input"],
Cell[23997, 724, 117, 2, 32, "Output"]
}, Open  ]],
Cell[CellGroupData[{
Cell[24151, 731, 453, 12, 32, "Input"],
Cell[24607, 745, 258, 3, 32, "Output"]
}, Open  ]],
Cell[CellGroupData[{
Cell[24902, 753, 556, 15, 66, "Input"],
Cell[25461, 770, 229, 3, 32, "Output"]
}, Open  ]],
Cell[CellGroupData[{
Cell[25727, 778, 3272, 85, 122, "Input"],
Cell[29002, 865, 6074, 133, 262, "Output"]
}, Open  ]],
Cell[CellGroupData[{
Cell[35113, 1003, 307, 7, 32, "Input"],
Cell[35423, 1012, 198, 3, 89, "Output"]
}, Open  ]]
}
]
*)

(* End of internal cache information *)
