# Supplementary material for: General solution of the chemical master equation and modality of marginal distributions for hierarchic first-order reaction networks
Source: J Math Biol. 2018 Jan 20;77(2):377–419. doi: 10.1007/s00285-018-1205-2 (PMC6061068; doi:10.1007/s00285-018-1205-2)
Supplement: Supplementary file 3 — Supplementary material 3 (nb 5 KB) [file 285_2018_1205_MOESM3_ESM.nb]

(* Content-type: application/vnd.wolfram.mathematica *)

(*** Wolfram Notebook File ***)
(* http://www.wolfram.com/nb *)

(* CreatedBy='Mathematica 10.2' *)

(*CacheID: 234*)
(* Internal cache information:
NotebookFileLineBreakTest
NotebookFileLineBreakTest
NotebookDataPosition[       158,          7]
NotebookDataLength[      5359,        191]
NotebookOptionsPosition[      4651,        161]
NotebookOutlinePosition[      4988,        176]
CellTagsIndexPosition[      4945,        173]
WindowFrame->Normal*)

(* Beginning of Notebook Content *)
Notebook[{

Cell[CellGroupData[{
Cell[BoxData[
 RowBox[{"dglsol", "=", 
  RowBox[{"DSolve", "[", 
   RowBox[{
    RowBox[{"{", 
     RowBox[{
      RowBox[{
       RowBox[{
        RowBox[{"sx", "'"}], "[", "t", "]"}], "\[Equal]", 
       RowBox[{
        RowBox[{"-", "k1"}], 
        RowBox[{"(", 
         RowBox[{
          RowBox[{"sy", " ", "sz"}], "-", 
          RowBox[{"sx", "[", "t", "]"}]}], ")"}]}]}], ",", 
      RowBox[{
       RowBox[{"sx", "[", "0", "]"}], "\[Equal]", "sx0"}]}], "}"}], ",", 
    RowBox[{"sx", "[", "t", "]"}], ",", "t"}], "]"}]}]], "Input",
 CellChangeTimes->{{3.695628012173089*^9, 3.6956280133821173`*^9}, {
  3.695628067588307*^9, 3.695628153384081*^9}, {3.69562820760845*^9, 
  3.695628208944059*^9}}],

Cell[BoxData[
 RowBox[{"{", 
  RowBox[{"{", 
   RowBox[{
    RowBox[{"sx", "[", "t", "]"}], "\[Rule]", 
    RowBox[{
     RowBox[{
      SuperscriptBox["\[ExponentialE]", 
       RowBox[{"k1", " ", "t"}]], " ", "sx0"}], "+", 
     RowBox[{"sy", " ", "sz"}], "-", 
     RowBox[{
      SuperscriptBox["\[ExponentialE]", 
       RowBox[{"k1", " ", "t"}]], " ", "sy", " ", "sz"}]}]}], "}"}], 
  "}"}]], "Output",
 CellChangeTimes->{{3.695628111510128*^9, 3.695628119536313*^9}, 
   3.695628154227206*^9, 3.695628209490819*^9}]
}, Open  ]],

Cell[CellGroupData[{

Cell[BoxData[
 RowBox[{"Solve", "[", 
  RowBox[{
   RowBox[{
    RowBox[{
     RowBox[{"dglsol", "[", 
      RowBox[{"[", "1", "]"}], "]"}], "[", 
     RowBox[{"[", "1", "]"}], "]"}], "/.", 
    RowBox[{"Rule", "\[Rule]", "Equal"}]}], ",", "sx0"}], "]"}]], "Input",
 CellChangeTimes->{{3.695628198397298*^9, 3.695628249148438*^9}}],

Cell[BoxData[
 RowBox[{"{", 
  RowBox[{"{", 
   RowBox[{"sx0", "\[Rule]", 
    RowBox[{
     SuperscriptBox["\[ExponentialE]", 
      RowBox[{
       RowBox[{"-", "k1"}], " ", "t"}]], " ", 
     RowBox[{"(", 
      RowBox[{
       RowBox[{
        RowBox[{"-", "sy"}], " ", "sz"}], "+", 
       RowBox[{
        SuperscriptBox["\[ExponentialE]", 
         RowBox[{"k1", " ", "t"}]], " ", "sy", " ", "sz"}], "+", 
       RowBox[{"sx", "[", "t", "]"}]}], ")"}]}]}], "}"}], "}"}]], "Output",
 CellChangeTimes->{{3.695628242710342*^9, 3.695628249718369*^9}}]
}, Open  ]],

Cell[BoxData[
 RowBox[{
  RowBox[{"g", "[", 
   RowBox[{"sx_", ",", "sy_", ",", "sz_", ",", "t_"}], "]"}], ":=", 
  RowBox[{"Exp", "[", 
   RowBox[{
    RowBox[{"x10", 
     RowBox[{"(", 
      RowBox[{
       RowBox[{
        SuperscriptBox["\[ExponentialE]", 
         RowBox[{
          RowBox[{"-", "k1"}], " ", "t"}]], " ", 
        RowBox[{"(", 
         RowBox[{
          RowBox[{
           RowBox[{"-", "sy"}], " ", "sz"}], "+", 
          RowBox[{
           SuperscriptBox["\[ExponentialE]", 
            RowBox[{"k1", " ", "t"}]], " ", "sy", " ", "sz"}], "+", "sx"}], 
         ")"}]}], "-", "1"}], ")"}]}], "+", 
    RowBox[{"y10", 
     RowBox[{"(", 
      RowBox[{"sy", "-", "1"}], ")"}]}], "+", 
    RowBox[{"z10", 
     RowBox[{"(", 
      RowBox[{"sz", "-", "1"}], ")"}]}]}], "]"}]}]], "Input",
 CellChangeTimes->{{3.695628260622123*^9, 3.695628333061761*^9}}],

Cell[CellGroupData[{

Cell[BoxData[
 RowBox[{"Simplify", "[", 
  RowBox[{
   RowBox[{
    SubscriptBox["\[PartialD]", "t"], 
    RowBox[{"g", "[", 
     RowBox[{"sx", ",", "sy", ",", "sz", ",", "t"}], "]"}]}], "\[Equal]", 
   RowBox[{"k1", 
    RowBox[{"(", 
     RowBox[{
      RowBox[{"sy", " ", "sz"}], "-", "sx"}], ")"}], 
    RowBox[{
     SubscriptBox["\[PartialD]", "sx"], 
     RowBox[{"g", "[", 
      RowBox[{"sx", ",", "sy", ",", "sz", ",", "t"}], "]"}]}]}]}], 
  "]"}]], "Input",
 CellChangeTimes->{{3.695628316002034*^9, 3.695628372151376*^9}}],

Cell[BoxData["True"], "Output",
 CellChangeTimes->{3.695628373303935*^9}]
}, Open  ]],

Cell[BoxData[""], "Input",
 CellChangeTimes->{{3.695628097415227*^9, 3.695628115757914*^9}}],

Cell[CellGroupData[{

Cell[BoxData[
 RowBox[{"g", "[", 
  RowBox[{"1", ",", "1", ",", "1", ",", "t"}], "]"}]], "Input",
 CellChangeTimes->{{3.695628718581147*^9, 3.695628720520557*^9}}],

Cell[BoxData["1"], "Output",
 CellChangeTimes->{3.695628721810607*^9}]
}, Open  ]]
},
WindowSize->{637, 764},
WindowMargins->{{Automatic, -146}, {-205, Automatic}},
FrontEndVersion->"10.2 for Linux x86 (64-bit) (July 6, 2015)",
StyleDefinitions->"Default.nb"
]
(* End of Notebook Content *)

(* Internal cache information *)
(*CellTagsOutline
CellTagsIndex->{}
*)
(*CellTagsIndex
CellTagsIndex->{}
*)
(*NotebookFileOutline
Notebook[{
Cell[CellGroupData[{
Cell[580, 22, 707, 20, 55, "Input"],
Cell[1290, 44, 522, 15, 32, "Output"]
}, Open  ]],
Cell[CellGroupData[{
Cell[1849, 64, 331, 9, 32, "Input"],
Cell[2183, 75, 554, 16, 32, "Output"]
}, Open  ]],
Cell[2752, 94, 879, 27, 86, "Input"],
Cell[CellGroupData[{
Cell[3656, 125, 535, 16, 55, "Input"],
Cell[4194, 143, 73, 1, 32, "Output"]
}, Open  ]],
Cell[4282, 147, 92, 1, 32, "Input"],
Cell[CellGroupData[{
Cell[4399, 152, 163, 3, 32, "Input"],
Cell[4565, 157, 70, 1, 65, "Output"]
}, Open  ]]
}
]
*)

(* End of internal cache information *)
