# Supplementary material for: General solution of the chemical master equation and modality of marginal distributions for hierarchic first-order reaction networks
Source: J Math Biol. 2018 Jan 20;77(2):377–419. doi: 10.1007/s00285-018-1205-2 (PMC6061068; doi:10.1007/s00285-018-1205-2)
Supplement: Supplementary file 4 — Supplementary material 4 (psc 0 KB) [file 285_2018_1205_MOESM4_ESM.psc]

# Stochastic Simulation Algorithm input file
# --> mRNA --> 

# Reactions
R1:
    $pool > S1
    Ksyn

R2:
    S1 > $pool
    Kmdeg*S1
    
R3:
	S1 > S1 + S2
	Ktransl*S1

R4:
	S2 > $pool
	Kpdeg*S2
 
# Fixed species

 
# Parameters
Ksyn = 1.0
Kmdeg = 1.0
Ktransl = 20.0
Kpdeg = 0.5

 
# Variable species
S1 = 0
S2 = 0
