# Supplementary material for: General solution of the chemical master equation and modality of marginal distributions for hierarchic first-order reaction networks
Source: J Math Biol. 2018 Jan 20;77(2):377–419. doi: 10.1007/s00285-018-1205-2 (PMC6061068; doi:10.1007/s00285-018-1205-2)
Supplement: Supplementary file 5 — Supplementary material 5 (nb 198 KB) [file 285_2018_1205_MOESM5_ESM.nb]

(* Content-type: application/vnd.wolfram.mathematica *)

(*** Wolfram Notebook File ***)
(* http://www.wolfram.com/nb *)

(* CreatedBy='Mathematica 11.0' *)

(*CacheID: 234*)
(* Internal cache information:
NotebookFileLineBreakTest
NotebookFileLineBreakTest
NotebookDataPosition[       158,          7]
NotebookDataLength[    203174,       4060]
NotebookOptionsPosition[    201623,       4008]
NotebookOutlinePosition[    201955,       4023]
CellTagsIndexPosition[    201912,       4020]
WindowFrame->Normal*)

(* Beginning of Notebook Content *)
Notebook[{
Cell[BoxData[
 RowBox[{"(*", " ", 
  RowBox[{
   RowBox[{
    RowBox[{
    "Generating", " ", "function", " ", "for", " ", "model", " ", "X"}], " ", 
    
    SuperscriptBox["\[Rule]", "k1"], " ", 
    RowBox[{"Y", "+", "Z"}]}], ",", " ", 
   RowBox[{"Y", " ", 
    SuperscriptBox["\[Rule]", "k2"], " ", "X"}]}], " ", "*)"}]], "Input",
 CellChangeTimes->{{3.6895840900196047`*^9, 3.689584139815001*^9}}],

Cell[BoxData[
 RowBox[{
  RowBox[{"exponent", "=", 
   RowBox[{
    RowBox[{"x10", 
     RowBox[{"(", 
      RowBox[{
       RowBox[{
        RowBox[{
         RowBox[{"(", 
          RowBox[{
           RowBox[{"MatrixExp", "[", 
            RowBox[{
             RowBox[{"-", 
              RowBox[{"(", GridBox[{
                 {"k1", 
                  RowBox[{
                   RowBox[{"-", "k1"}], " ", "sz"}]},
                 {
                  RowBox[{"-", "k2"}], "k2"}
                }], ")"}]}], "t"}], "]"}], ".", 
           RowBox[{"(", GridBox[{
              {"sx"},
              {"sy"}
             }], ")"}]}], ")"}], "[", 
         RowBox[{"[", "1", "]"}], "]"}], "[", 
        RowBox[{"[", "1", "]"}], "]"}], "-", "1"}], ")"}]}], "+", 
    RowBox[{"x20", 
     RowBox[{"(", 
      RowBox[{
       RowBox[{
        RowBox[{
         RowBox[{"(", 
          RowBox[{
           RowBox[{"MatrixExp", "[", 
            RowBox[{
             RowBox[{"-", 
              RowBox[{"(", GridBox[{
                 {"k1", 
                  RowBox[{
                   RowBox[{"-", "k1"}], " ", "sz"}]},
                 {
                  RowBox[{"-", "k2"}], "k2"}
                }], ")"}]}], "t"}], "]"}], ".", 
           RowBox[{"(", GridBox[{
              {"sx"},
              {"sy"}
             }], ")"}]}], ")"}], "[", 
         RowBox[{"[", "2", "]"}], "]"}], "[", 
        RowBox[{"[", "1", "]"}], "]"}], "-", "1"}], ")"}]}]}]}], 
  ";"}]], "Input",
 CellChangeTimes->{{3.686128385138093*^9, 3.686128389031219*^9}}],

Cell[BoxData[
 RowBox[{
  RowBox[{"g", "[", 
   RowBox[{"sx_", ",", "sy_", ",", "sz_", ",", "t_"}], "]"}], ":=", 
  RowBox[{"Exp", "[", 
   RowBox[{
    RowBox[{"x10", 
     RowBox[{"(", 
      RowBox[{
       RowBox[{
        RowBox[{
         RowBox[{"(", 
          RowBox[{
           RowBox[{"MatrixExp", "[", 
            RowBox[{
             RowBox[{"-", 
              RowBox[{"(", GridBox[{
                 {"k1", 
                  RowBox[{
                   RowBox[{"-", "k1"}], " ", "sz"}]},
                 {
                  RowBox[{"-", "k2"}], "k2"}
                }], ")"}]}], "t"}], "]"}], ".", 
           RowBox[{"(", GridBox[{
              {"sx"},
              {"sy"}
             }], ")"}]}], ")"}], "[", 
         RowBox[{"[", "1", "]"}], "]"}], "[", 
        RowBox[{"[", "1", "]"}], "]"}], "-", "1"}], ")"}]}], "+", 
    RowBox[{"x20", 
     RowBox[{"(", 
      RowBox[{
       RowBox[{
        RowBox[{
         RowBox[{"(", 
          RowBox[{
           RowBox[{"MatrixExp", "[", 
            RowBox[{
             RowBox[{"-", 
              RowBox[{"(", GridBox[{
                 {"k1", 
                  RowBox[{
                   RowBox[{"-", "k1"}], " ", "sz"}]},
                 {
                  RowBox[{"-", "k2"}], "k2"}
                }], ")"}]}], "t"}], "]"}], ".", 
           RowBox[{"(", GridBox[{
              {"sx"},
              {"sy"}
             }], ")"}]}], ")"}], "[", 
         RowBox[{"[", "2", "]"}], "]"}], "[", 
        RowBox[{"[", "1", "]"}], "]"}], "-", "1"}], ")"}]}]}], 
   "]"}]}]], "Input",
 CellChangeTimes->{{3.6860561255160303`*^9, 3.686056182267531*^9}, {
  3.6860565909165688`*^9, 3.6860566031546173`*^9}, {3.6861273508621597`*^9, 
  3.686127371653289*^9}, {3.6861274048212633`*^9, 3.6861274341081057`*^9}, {
  3.686127490268126*^9, 3.6861275149868603`*^9}, {3.6861450019367332`*^9, 
  3.686145026486641*^9}, {3.6861451239166193`*^9, 3.686145151132468*^9}}],

Cell[BoxData[
 RowBox[{
  RowBox[{"(*", " ", 
   RowBox[{
   "Maximual", " ", "number", " ", "of", " ", "Z", " ", "particles", " ", 
    "in", " ", "plot"}], " ", "*)"}], "\[IndentingNewLine]", 
  RowBox[{
   RowBox[{
    RowBox[{"kmax", "=", "190"}], ";"}], "\[IndentingNewLine]", 
   RowBox[{"(*", " ", 
    RowBox[{"Simulation", " ", "time", " ", "in", " ", "seconds"}], " ", 
    "*)"}], "\[IndentingNewLine]", 
   RowBox[{
    RowBox[{"\[Tau]max", "=", "20"}], ";"}]}]}]], "Input",
 CellChangeTimes->{{3.688199002861225*^9, 3.688199004795385*^9}, 
   3.688199552273473*^9, {3.688305295118052*^9, 3.68830529531553*^9}, {
   3.688809211301237*^9, 3.688809211641727*^9}, {3.688809307009679*^9, 
   3.688809310008253*^9}, 3.689580608362308*^9, {3.689582247134204*^9, 
   3.6895822473993196`*^9}, 3.689584192589142*^9, {3.6895842442074203`*^9, 
   3.689584262477089*^9}}],

Cell[BoxData[
 RowBox[{"(*", " ", 
  RowBox[{
  "Coefficients", " ", "of", " ", "the", " ", "compound", " ", "Poisson", " ",
    "distribution"}], " ", "*)"}]], "Input",
 CellChangeTimes->{{3.689584270864407*^9, 3.689584282426631*^9}}],

Cell[BoxData[
 RowBox[{"(*", " ", 
  RowBox[{
   RowBox[{"\[Alpha]", "=", 
    RowBox[{"Table", "[", 
     RowBox[{
      RowBox[{"SeriesCoefficient", "[", 
       RowBox[{
        RowBox[{
         RowBox[{
          RowBox[{"exponent", "/.", 
           RowBox[{"sx", "\[Rule]", "1"}]}], "/.", 
          RowBox[{"sy", "\[Rule]", "1"}]}], "/.", 
         RowBox[{"{", 
          RowBox[{
           RowBox[{"k1", "\[Rule]", 
            RowBox[{"{", "7.0", "}"}]}], ",", 
           RowBox[{"k2", "\[Rule]", 
            RowBox[{"{", "1.875`", "}"}]}], ",", 
           RowBox[{"x10", "\[Rule]", 
            RowBox[{"{", "1.875`", "}"}]}], ",", 
           RowBox[{"x20", "\[Rule]", 
            RowBox[{"{", "1.875`", "}"}]}], ",", 
           RowBox[{"t", "\[Rule]", 
            RowBox[{"{", "\[Tau]", "}"}]}]}], "}"}]}], ",", 
        RowBox[{"{", 
         RowBox[{"sz", ",", "0", ",", "n"}], "}"}]}], "]"}], ",", 
      RowBox[{"{", 
       RowBox[{"n", ",", "0", ",", "50"}], "}"}], ",", 
      RowBox[{"{", 
       RowBox[{"\[Tau]", ",", "0", ",", "\[Tau]max"}], "}"}]}], "]"}]}], 
   ";"}], " ", "*)"}]], "Input",
 CellChangeTimes->{{3.688808965769641*^9, 3.6888090807106733`*^9}, {
  3.688809148058144*^9, 3.688809169570794*^9}, {3.688809526544302*^9, 
  3.688809535941128*^9}, {3.6888096169608517`*^9, 3.6888096169918213`*^9}, {
  3.688809654259399*^9, 3.688809654659918*^9}, {3.688812211717421*^9, 
  3.6888122121715803`*^9}, {3.697786018688579*^9, 3.697786021911248*^9}}],

Cell[BoxData[
 RowBox[{"(*", " ", 
  RowBox[{
  "Save", " ", "these", " ", "coefficients", " ", "to", " ", "hard", " ", 
   "disk"}], " ", "*)"}]], "Input",
 CellChangeTimes->{{3.68958428762607*^9, 3.689584317899642*^9}}],

Cell[CellGroupData[{

Cell[BoxData[
 RowBox[{"(*", " ", 
  RowBox[{"Export", "[", 
   RowBox[{
    RowBox[{
     RowBox[{"NotebookDirectory", "[", "]"}], "<>", 
     "\"\<alphamulti.dat\>\""}], ",", "\[Alpha]"}], "]"}], " ", 
  "*)"}]], "Input",
 CellChangeTimes->{{3.6888097544821157`*^9, 3.6888098020305767`*^9}, {
  3.688809894920609*^9, 3.688809895315955*^9}, {3.697786024235423*^9, 
  3.697786026547283*^9}}],

Cell[BoxData["\<\"/home/matze/Paper/code/alphamulti.dat\"\>"], "Output",
 CellChangeTimes->{3.688809805726507*^9, 3.688809896309041*^9, 
  3.6926913010636683`*^9, 3.69633855039819*^9, 3.69702653050729*^9}]
}, Open  ]],

Cell[BoxData[
 RowBox[{"(*", " ", 
  RowBox[{
  "Import", " ", "these", " ", "coefficients", " ", "from", " ", "hard", " ", 
   "disk"}], " ", "*)"}]], "Input",
 CellChangeTimes->{{3.6895843286773777`*^9, 3.68958433294987*^9}}],

Cell[BoxData[
 RowBox[{
  RowBox[{"\[Alpha]", "=", 
   RowBox[{"Import", "[", 
    RowBox[{
     RowBox[{
      RowBox[{"NotebookDirectory", "[", "]"}], "<>", 
      "\"\<alphamulti.dat\>\""}], ",", "\"\<Table\>\""}], "]"}]}], 
  ";"}]], "Input",
 CellChangeTimes->{{3.688810282366494*^9, 3.688810298637438*^9}, 
   3.6888103989391937`*^9, {3.6888104348484*^9, 3.688810476227912*^9}}],

Cell[BoxData[
 RowBox[{
  RowBox[{"\[Alpha]", "=", 
   RowBox[{"ToExpression", "[", "\[Alpha]", "]"}]}], ";"}]], "Input",
 CellChangeTimes->{{3.688810663876051*^9, 3.688810691176888*^9}}],

Cell[BoxData[
 RowBox[{
  RowBox[{"\[Alpha]", "=", 
   RowBox[{"Abs", "[", "\[Alpha]", "]"}]}], ";"}]], "Input",
 CellChangeTimes->{{3.688810773789474*^9, 3.68881077789962*^9}}],

Cell[BoxData[
 RowBox[{
  RowBox[{"(*", " ", 
   RowBox[{
   "Initial", " ", "expected", " ", "numbers", " ", "of", " ", "X", " ", 
    "and", " ", "Y"}], " ", "*)"}], " "}]], "Input",
 CellChangeTimes->{{3.689584365603302*^9, 3.689584380978417*^9}}],

Cell[BoxData[
 RowBox[{
  RowBox[{"x10", "=", "1.875`"}], ";", 
  RowBox[{"x20", "=", "1.875`"}], ";"}]], "Input",
 CellChangeTimes->{{3.688813703312079*^9, 3.688813713062813*^9}}],

Cell[BoxData[
 RowBox[{"(*", " ", 
  RowBox[{"Levy", "-", "Adelson", "-", 
   RowBox[{"Panjer", " ", "Recursion"}]}], " ", "*)"}]], "Input",
 CellChangeTimes->{{3.689584385873993*^9, 3.689584395375959*^9}}],

Cell[BoxData[
 RowBox[{
  RowBox[{"For", "[", 
   RowBox[{
    RowBox[{
     RowBox[{"\[Tau]", "=", "1"}], ";", 
     RowBox[{"p", "=", 
      RowBox[{"ConstantArray", "[", 
       RowBox[{"0", ",", 
        RowBox[{"{", 
         RowBox[{
          RowBox[{"kmax", "+", "1"}], ",", 
          RowBox[{"\[Tau]max", "+", "1"}]}], "}"}]}], "]"}]}]}], ",", 
    RowBox[{"\[Tau]", "\[LessEqual]", " ", "\[Tau]max"}], ",", 
    RowBox[{"\[Tau]", "++"}], ",", 
    RowBox[{"For", "[", 
     RowBox[{
      RowBox[{
       RowBox[{"k", "=", "0"}], ";", 
       RowBox[{
        RowBox[{
         RowBox[{"p", "[", 
          RowBox[{"[", "1", "]"}], "]"}], "[", 
         RowBox[{"[", 
          RowBox[{"\[Tau]", "+", "1"}], "]"}], "]"}], "=", 
        SuperscriptBox["\[ExponentialE]", 
         RowBox[{
          RowBox[{"-", "x10"}], "-", "x20"}]]}]}], ",", 
      RowBox[{"k", "<", "kmax"}], ",", 
      RowBox[{"k", "++"}], ",", 
      RowBox[{
       RowBox[{
        RowBox[{"p", "[", 
         RowBox[{"[", 
          RowBox[{"k", "+", "1", "+", "1"}], "]"}], "]"}], "[", 
        RowBox[{"[", 
         RowBox[{"\[Tau]", "+", "1"}], "]"}], "]"}], "=", 
       RowBox[{
        FractionBox["1", 
         RowBox[{"k", "+", "1"}]], 
        RowBox[{
         UnderoverscriptBox["\[Sum]", 
          RowBox[{"j", "=", "0"}], "k"], 
         RowBox[{"N", "[", 
          RowBox[{
           RowBox[{"(", 
            RowBox[{"k", "+", "1", "-", "j"}], ")"}], 
           RowBox[{"If", "[", 
            RowBox[{
             RowBox[{
              RowBox[{"(", 
               RowBox[{"k", "+", "1", "-", "j"}], ")"}], "<", "50"}], ",", 
             RowBox[{
              RowBox[{
               RowBox[{"\[Alpha]", "[", 
                RowBox[{"[", 
                 RowBox[{
                  RowBox[{"(", 
                   RowBox[{"k", "+", "1", "-", "j"}], ")"}], "+", "1"}], 
                 "]"}], "]"}], "[", 
               RowBox[{"[", 
                RowBox[{"\[Tau]", "+", "1"}], "]"}], "]"}], "[", 
              RowBox[{"[", "1", "]"}], "]"}], ",", "0"}], "]"}], 
           RowBox[{
            RowBox[{"p", "[", 
             RowBox[{"[", 
              RowBox[{"j", "+", "1"}], "]"}], "]"}], "[", 
            RowBox[{"[", 
             RowBox[{"\[Tau]", "+", "1"}], "]"}], "]"}]}], "]"}]}]}]}]}], 
     "]"}]}], "]"}], " "}]], "Input",
 CellChangeTimes->{{3.688197906143507*^9, 3.688197907768189*^9}, {
   3.688198088472122*^9, 3.688198128675757*^9}, {3.688198176773773*^9, 
   3.688198319333665*^9}, {3.6881983539742117`*^9, 3.688198354540419*^9}, {
   3.688198417617608*^9, 3.688198465204537*^9}, {3.6881988865714903`*^9, 
   3.6881989046996517`*^9}, {3.688198936550663*^9, 3.688198948042488*^9}, {
   3.688198981698925*^9, 3.688199001032302*^9}, {3.688199033431403*^9, 
   3.6881990991757593`*^9}, {3.6881991333149023`*^9, 3.688199136855153*^9}, {
   3.688199289856524*^9, 3.688199292319894*^9}, {3.688199364756229*^9, 
   3.6881994007414703`*^9}, {3.6883052681138268`*^9, 
   3.6883052877408943`*^9}, {3.688809250218864*^9, 3.6888094014004927`*^9}, {
   3.688809479975952*^9, 3.688809482378023*^9}, 3.688810048548046*^9, {
   3.688810172605258*^9, 3.6888101733795156`*^9}, 3.6888112105305367`*^9, {
   3.6888113943729963`*^9, 3.6888114204375467`*^9}, {3.68881145636023*^9, 
   3.688811459954805*^9}, {3.68881152975478*^9, 3.688811631154887*^9}, {
   3.6888122321551237`*^9, 3.6888123087245007`*^9}, {3.688812374467778*^9, 
   3.688812374910833*^9}, {3.68881241459937*^9, 3.688812426359213*^9}, {
   3.6888124716139603`*^9, 3.68881247249175*^9}, {3.688813356200349*^9, 
   3.688813404990398*^9}, {3.6888136762769203`*^9, 3.6888136946274633`*^9}, 
   3.6888137278755407`*^9, 3.689584401442747*^9}],

Cell[CellGroupData[{

Cell[BoxData[
 RowBox[{"meantab", "=", 
  RowBox[{"Table", "[", " ", 
   RowBox[{
    RowBox[{
     UnderoverscriptBox["\[Sum]", 
      RowBox[{"k", "=", "0"}], 
      RowBox[{"kmax", "-", "1"}]], 
     RowBox[{
      RowBox[{
       RowBox[{"p", "[", 
        RowBox[{"[", 
         RowBox[{"k", "+", "1"}], "]"}], "]"}], "[", 
       RowBox[{"[", "\[Tau]", "]"}], "]"}], "*", "k"}]}], ",", 
    RowBox[{"{", 
     RowBox[{"\[Tau]", ",", "2", ",", "13"}], "}"}]}], "]"}]}]], "Input",
 CellChangeTimes->{{3.689579144241439*^9, 3.6895791904480124`*^9}, {
   3.689579279434863*^9, 3.689579298237713*^9}, {3.689579410457471*^9, 
   3.6895794228944817`*^9}, {3.6895794916807756`*^9, 3.689579598038885*^9}, {
   3.6895797176918488`*^9, 3.689579718224214*^9}, {3.689579778687317*^9, 
   3.68957978387092*^9}, {3.689580203225048*^9, 3.689580216418038*^9}, 
   3.689582079216963*^9, {3.689583330332633*^9, 3.689583345067404*^9}, {
   3.689583411955708*^9, 3.689583412035668*^9}}],

Cell[BoxData[
 RowBox[{"{", 
  RowBox[{
  "4.598755271916655`", ",", "11.358636185539002`", ",", 
   "17.365599063827375`", ",", "23.038421317980124`", ",", 
   "28.59298712149399`", ",", "34.13786688823745`", ",", "39.68008493255948`",
    ",", "45.22170946037869`", ",", "50.7588531202478`", ",", 
   "56.27133155122141`", ",", "61.70424543223843`", ",", 
   "66.96246078963303`"}], "}"}]], "Output",
 CellChangeTimes->{
  3.689579519923337*^9, {3.689579585134708*^9, 3.689579599308221*^9}, {
   3.6895797221333942`*^9, 3.6895797496644487`*^9}, 3.6895797909855413`*^9, {
   3.689580211268736*^9, 3.6895802180623913`*^9}, 3.689580638992549*^9, 
   3.689582086261592*^9, 3.6895821601872253`*^9, 3.689582269220994*^9, 
   3.689583412678677*^9, 3.69269131537424*^9, 3.696338586362649*^9, 
   3.697026542577817*^9, 3.697786041016666*^9}]
}, Open  ]],

Cell[CellGroupData[{

Cell[BoxData[
 RowBox[{"stdtab", "=", 
  RowBox[{"Table", "[", 
   RowBox[{
    RowBox[{"\[Sqrt]", 
     RowBox[{"(", " ", 
      RowBox[{
       RowBox[{
        UnderoverscriptBox["\[Sum]", 
         RowBox[{"k", "=", "0"}], 
         RowBox[{"kmax", "-", "1"}]], 
        RowBox[{
         RowBox[{
          RowBox[{"p", "[", 
           RowBox[{"[", 
            RowBox[{"k", "+", "1"}], "]"}], "]"}], "[", 
          RowBox[{"[", "\[Tau]", "]"}], "]"}], "*", 
         SuperscriptBox["k", "2"]}]}], "-", 
       RowBox[{
        UnderoverscriptBox["\[Sum]", 
         RowBox[{"k", "=", "0"}], 
         RowBox[{"kmax", "-", "1"}]], 
        RowBox[{
         RowBox[{
          RowBox[{"p", "[", 
           RowBox[{"[", 
            RowBox[{"k", "+", "1"}], "]"}], "]"}], "[", 
          RowBox[{"[", "\[Tau]", "]"}], "]"}], "*", "k"}]}]}], ")"}]}], ",", 
    RowBox[{"{", 
     RowBox[{"\[Tau]", ",", "2", ",", "13"}], "}"}]}], "]"}]}]], "Input",
 CellChangeTimes->{{3.689579629618503*^9, 3.6895796525764217`*^9}, {
   3.689579758716433*^9, 3.6895797616231737`*^9}, {3.689579798935501*^9, 
   3.689579803031436*^9}, {3.6895802273512278`*^9, 3.689580235981226*^9}, 
   3.689582082948004*^9, {3.68958341720988*^9, 3.689583434591707*^9}}],

Cell[BoxData[
 RowBox[{"{", 
  RowBox[{
  "6.974749487528439`", ",", "13.147355611714666`", ",", "19.49847275283281`",
    ",", "25.802605874400854`", ",", "32.03277555379071`", ",", 
   "38.2695589549399`", ",", "44.50664029508956`", ",", "50.74343592188165`", 
   ",", "56.97195980995796`", ",", "63.16204607124195`", ",", 
   "69.24382518334937`", ",", "75.11022713762492`"}], "}"}]], "Output",
 CellChangeTimes->{{3.689579639158387*^9, 3.689579653174159*^9}, 
   3.689579762085567*^9, 3.689579804569892*^9, 3.68958023656901*^9, 
   3.689580641163661*^9, 3.689582089114197*^9, 3.689582163393592*^9, 
   3.6895822741951227`*^9, {3.6895834298534117`*^9, 3.6895834353523617`*^9}, 
   3.692691315788519*^9, 3.696338586619966*^9, 3.697026542858325*^9, 
   3.6977860415855923`*^9}]
}, Open  ]],

Cell[BoxData[
 RowBox[{
  RowBox[{"\[Alpha]", "=", 
   RowBox[{"Threshold", "[", "\[Alpha]", "]"}]}], ";"}]], "Input",
 CellChangeTimes->{{3.689581498310277*^9, 3.689581508494676*^9}, 
   3.69633856682862*^9}],

Cell[BoxData[
 RowBox[{
  RowBox[{"origin", "=", 
   RowBox[{"-", "3"}]}], ";"}]], "Input",
 CellChangeTimes->{{3.6977860697973948`*^9, 3.697786071980123*^9}}],

Cell[CellGroupData[{

Cell[BoxData[
 RowBox[{"plots", "=", 
  RowBox[{"Table", "[", 
   RowBox[{
    RowBox[{"Show", "[", 
     RowBox[{
      RowBox[{"DiscretePlot", "[", 
       RowBox[{
        RowBox[{
         RowBox[{"p", "[", 
          RowBox[{"[", 
           RowBox[{"xk", "+", "1"}], "]"}], "]"}], "[", 
         RowBox[{"[", "\[Tau]", "]"}], "]"}], ",", 
        RowBox[{"{", 
         RowBox[{"xk", ",", "0", ",", "150"}], "}"}], ",", 
        RowBox[{"GridLines", "\[Rule]", 
         RowBox[{"{", 
          RowBox[{
           RowBox[{"{", 
            RowBox[{
             RowBox[{"{", 
              RowBox[{
               RowBox[{"meantab", "[", 
                RowBox[{"[", 
                 RowBox[{"\[Tau]", "-", "1"}], "]"}], "]"}], ",", "Thick"}], 
              "}"}], ",", 
             RowBox[{"{", 
              RowBox[{
               RowBox[{
                RowBox[{"meantab", "[", 
                 RowBox[{"[", 
                  RowBox[{"\[Tau]", "-", "1"}], "]"}], "]"}], "-", 
                RowBox[{"stdtab", "[", 
                 RowBox[{"[", 
                  RowBox[{"\[Tau]", "-", "1"}], "]"}], "]"}]}], ",", 
               RowBox[{"{", 
                RowBox[{"Dashed", ",", "Thick"}], "}"}]}], "}"}], ",", 
             RowBox[{"{", 
              RowBox[{
               RowBox[{
                RowBox[{"meantab", "[", 
                 RowBox[{"[", 
                  RowBox[{"\[Tau]", "-", "1"}], "]"}], "]"}], "+", 
                RowBox[{"stdtab", "[", 
                 RowBox[{"[", 
                  RowBox[{"\[Tau]", "-", "1"}], "]"}], "]"}]}], ",", 
               RowBox[{"{", 
                RowBox[{"Dashed", ",", "Thick"}], "}"}]}], "}"}]}], "}"}], 
           ",", "None"}], "}"}]}], ",", 
        RowBox[{"AxesLabel", "\[Rule]", 
         RowBox[{"{", 
          RowBox[{
          "\"\<z\>\"", ",", "\"\<\!\(\*SubscriptBox[\(p\), \(z\)]\)\>\""}], 
          "}"}]}], ",", 
        RowBox[{"PlotRange", "\[Rule]", "All"}], ",", 
        RowBox[{"ImageSize", "->", "Medium"}], ",", 
        RowBox[{"BaseStyle", "\[Rule]", 
         RowBox[{"{", 
          RowBox[{"FontSize", "\[Rule]", "18"}], "}"}]}], ",", 
        RowBox[{"AxesOrigin", "\[Rule]", 
         RowBox[{"{", 
          RowBox[{"origin", ",", "0"}], "}"}]}], ",", 
        RowBox[{"PlotMarkers", "\[Rule]", "Automatic"}], ",", 
        RowBox[{"PlotLabel", "\[Rule]", 
         RowBox[{"\"\<t=\>\"", "<>", 
          RowBox[{"ToString", "[", 
           RowBox[{"NumberForm", "[", 
            RowBox[{"\[Tau]", ",", 
             RowBox[{"{", 
              RowBox[{"2", ",", "1"}], "}"}]}], "]"}], "]"}], "<>", 
          "\"\< s\>\""}]}], ",", 
        RowBox[{"Joined", "\[Rule]", "False"}], ",", 
        RowBox[{"Epilog", "\[Rule]", 
         RowBox[{"{", 
          RowBox[{"Text", "[", 
           RowBox[{"0", ",", 
            RowBox[{"{", 
             RowBox[{"origin", ",", "0"}], "}"}], ",", 
            RowBox[{"{", 
             RowBox[{"origin", ",", "1.2"}], "}"}]}], "]"}], "}"}]}]}], "]"}],
       ",", 
      RowBox[{"Graphics", "[", 
       RowBox[{"Arrow", "[", 
        RowBox[{"{", 
         RowBox[{
          RowBox[{"{", 
           RowBox[{"10", ",", 
            RowBox[{
             RowBox[{"p", "[", 
              RowBox[{"[", "1", "]"}], "]"}], "[", 
             RowBox[{"[", "\[Tau]", "]"}], "]"}]}], "}"}], ",", 
          RowBox[{"{", 
           RowBox[{"0.5", ",", 
            RowBox[{
             RowBox[{"p", "[", 
              RowBox[{"[", "1", "]"}], "]"}], "[", 
             RowBox[{"[", "\[Tau]", "]"}], "]"}]}], "}"}]}], "}"}], "]"}], 
       "]"}]}], "]"}], ",", 
    RowBox[{"{", 
     RowBox[{"\[Tau]", ",", "2", ",", "13"}], "}"}]}], "]"}]}]], "Input",
 CellChangeTimes->{{3.6895120751885567`*^9, 3.689512086895051*^9}, {
  3.6895802650852222`*^9, 3.689580318463003*^9}, {3.6895820329222527`*^9, 
  3.689582045329835*^9}, {3.689582315464015*^9, 3.68958231785562*^9}, {
  3.692691334678728*^9, 3.6926913415584383`*^9}, {3.69269141668664*^9, 
  3.6926914175666656`*^9}, {3.6926914529386806`*^9, 3.69269148295549*^9}, {
  3.6926915221558743`*^9, 3.692691523263506*^9}, {3.6963387558594027`*^9, 
  3.696338763842598*^9}, {3.69633880205256*^9, 3.696338822208514*^9}, {
  3.697026558191886*^9, 3.697026602647525*^9}, {3.697786054100946*^9, 
  3.6977860856835527`*^9}}],

Cell[BoxData[
 RowBox[{"{", 
  RowBox[{
   GraphicsBox[{{
      {RGBColor[0.368417, 0.506779, 0.709798], PointSize[
       0.0038500000000000006`], AbsoluteThickness[1.6], {
        {RGBColor[0.368417, 0.506779, 0.709798], PointSize[
         0.0038500000000000006`], AbsoluteThickness[1.6], Opacity[0.2], 
         LineBox[{},
          VertexColors->None]}, 
        {RGBColor[0.368417, 0.506779, 0.709798], PointSize[
         0.0038500000000000006`], AbsoluteThickness[1.6], Opacity[0.2], 
         LineBox[{{{0., 0.023517745856009107`}, {0., 0}}, {{1., 
            0.03031224695542173}, {1., 0}}, {{2., 0.05005330949172207}, {
            2., 0}}, {{3., 0.06166751230611781}, {3., 0}}, {{4., 
            0.06935426397317726}, {4., 0}}, {{5., 0.0718920966862173}, {
            5., 0}}, {{6., 0.06939491390390587}, {6., 0}}, {{7., 
            0.06326853518475788}, {7., 0}}, {{8., 0.05491735336072072}, {
            8., 0}}, {{9., 0.04565407336396808}, {9., 0}}, {{10., 
            0.03653203135796989}, {10., 0}}, {{11., 0.02824952793679237}, {
            11., 0}}, {{12., 0.021178339104684175`}, {12., 0}}, {{13., 
            0.015434527583395731`}, {13., 0}}, {{14., 
            0.010960053777236698`}, {14., 0}}, {{15., 
            0.0075980729378278995`}, {15., 0}}, {{16., 
            0.005151162652480116}, {16., 0}}, {{17., 
            0.0034203040343916526`}, {17., 0}}, {{18., 
            0.002227160088965171}, {18., 0}}, {{19., 
            0.0014238717819317454`}, {19., 0}}, {{20., 
            0.0008946938352226264}, {20., 0}}, {{21., 
            0.0005530539730874519}, {21., 0}}, {{22., 
            0.0003366015183027702}, {22., 0}}, {{23., 
            0.0002018608251055853}, {23., 0}}, {{24., 
            0.0001193652190754687}, {24., 0}}, {{25., 
            0.00006964177488841903}, {25., 0}}, {{26., 
            0.000040112713508519166`}, {26., 0}}, {{27., 
            0.000022821718588496284`}, {27., 0}}, {{28., 
            0.000012831723434220362`}, {28., 0}}, {{29., 
            7.1333485715485395`*^-6}, {29., 0}}, {{30., 
            3.922560219262565*^-6}, {30., 0}}, {{31., 
            2.134618631950895*^-6}, {31., 0}}, {{32., 1.15064954728746*^-6}, {
            32., 0}}, {{33., 6.151296901590617*^-7}, {33., 0}}, {{34., 
            3.2711351909470514`*^-7}, {34., 0}}, {{35., 
            1.7581486243939397`*^-7}, {35., 0}}, {{36., 
            1.094406554225024*^-7}, {36., 0}}, {{37., 
            1.0047700059940585`*^-7}, {37., 0}}, {{38., 
            1.0486655016098444`*^-7}, {38., 0}}, {{39., 
            1.6368094337309493`*^-7}, {39., 0}}, {{40., 
            1.9432798101188393`*^-7}, {40., 0}}, {{41., 
            6.835127311506335*^-7}, {41., 0}}, {{42., 
            2.2746751350780627`*^-6}, {42., 0}}, {{43., 
            5.910150805615031*^-6}, {43., 0}}, {{44., 
            0.00001256594503107864}, {44., 0}}, {{45., 
            0.000027404712568243472`}, {45., 0}}, {{46., 
            0.00004591551706711333}, {46., 0}}, {{47., 
            0.00007074254911822932}, {47., 0}}, {{48., 
            0.00011545930853351565`}, {48., 0}}, {{49., 
            0.00025263895493593346`}, {49., 0}}, {{50., 
            0.00031531136869614515`}, {50., 0}}, {{51., 
            0.0004238396237416215}, {51., 0}}, {{52., 
            0.00048238182407626994`}, {52., 0}}, {{53., 
            0.0005114074922361479}, {53., 0}}, {{54., 
            0.0005072557347131103}, {54., 0}}, {{55., 
            0.0004738841592180206}, {55., 0}}, {{56., 
            0.0004210487294159496}, {56., 0}}, {{57., 
            0.0003579131076774544}, {57., 0}}, {{58., 
            0.00029245377158158245`}, {58., 0}}, {{59., 
            0.00023064655740983174`}, {59., 0}}, {{60., 
            0.00017615458735524285`}, {60., 0}}, {{61., 
            0.00013064937827603123`}, {61., 0}}, {{62., 
            0.00009432401942266203}, {62., 0}}, {{63., 
            0.00006642459416799874}, {63., 0}}, {{64., 
            0.000045708708607527944`}, {64., 0}}, {{65., 
            0.000030782809524877434`}, {65., 0}}, {{66., 
            0.000020316689039933085`}, {66., 0}}, {{67., 
            0.0000131571594407314}, {67., 0}}, {{68., 
            8.369672697080484*^-6}, {68., 0}}, {{69., 
            5.234996417203183*^-6}, {69., 0}}, {{70., 
            3.222322154565449*^-6}, {70., 0}}, {{71., 
            1.9535003995172647`*^-6}, {71., 0}}, {{72., 
            1.167256405743635*^-6}, {72., 0}}, {{73., 6.87885744627067*^-7}, {
            73., 0}}, {{74., 4.000634565369681*^-7}, {74., 0}}, {{75., 
            2.2974630646114212`*^-7}, {75., 0}}, {{76., 
            1.3034734890758584`*^-7}, {76., 0}}, {{77., 
            7.309789328315927*^-8}, {77., 0}}, {{78., 
            4.0539485898732347`*^-8}, {78., 0}}, {{79., 
            2.2248834127484047`*^-8}, {79., 0}}, {{80., 
            1.209895553404693*^-8}, {80., 0}}, {{81., 6.54302340909583*^-9}, {
            81., 0}}, {{82., 3.5573746833919123`*^-9}, {82., 0}}, {{83., 
            2.015836276243687*^-9}, {83., 0}}, {{84., 
            1.3582942442126997`*^-9}, {84., 0}}, {{85., 
            1.3910089621131268`*^-9}, {85., 0}}, {{86., 
            2.223407343954634*^-9}, {86., 0}}, {{87., 
            4.1640184591064225`*^-9}, {87., 0}}, {{88., 
            8.05654170764893*^-9}, {88., 0}}, {{89., 
            1.4774129924731766`*^-8}, {89., 0}}, {{90., 
            2.8319382375684602`*^-8}, {90., 0}}, {{91., 
            5.2715469235665206`*^-8}, {91., 0}}, {{92., 
            9.322207744609446*^-8}, {92., 0}}, {{93., 
            1.5723245287106265`*^-7}, {93., 0}}, {{94., 
            2.6282633730075025`*^-7}, {94., 0}}, {{95., 
            3.8830071370858943`*^-7}, {95., 0}}, {{96., 
            5.467685203257919*^-7}, {96., 0}}, {{97., 
            7.827910978571479*^-7}, {97., 0}}, {{98., 
            1.1856336499767642`*^-6}, {98., 0}}, {{99., 
            1.4071644143568191`*^-6}, {99., 0}}, {{100., 
            1.6880667416117074`*^-6}, {100., 0}}, {{101., 
            1.8134740610632085`*^-6}, {101., 0}}, {{102., 
            1.8366438093861586`*^-6}, {102., 0}}, {{103., 
            1.7576564452952022`*^-6}, {103., 0}}, {{104., 
            1.5970103624172548`*^-6}, {104., 0}}, {{105., 
            1.3873048909810607`*^-6}, {105., 0}}, {{106., 
            1.157469314045692*^-6}, {106., 0}}, {{107., 
            9.310713424440822*^-7}, {107., 0}}, {{108., 
            7.245486766226948*^-7}, {108., 0}}, {{109., 
            5.470142800458117*^-7}, {109., 0}}, {{110., 
            4.016348783152474*^-7}, {110., 0}}, {{111., 
            2.8739785225741234`*^-7}, {111., 0}}, {{112., 
            2.007958941466136*^-7}, {112., 0}}, {{113., 
            1.3719774671932398`*^-7}, {113., 0}}, {{114., 
            9.180794634186123*^-8}, {114., 0}}, {{115., 
            6.024295946734579*^-8}, {115., 0}}, {{116., 
            3.880771983000959*^-8}, {116., 0}}, {{117., 
            2.456737801602431*^-8}, {117., 0}}, {{118., 
            1.529777758871578*^-8}, {118., 0}}, {{119., 
            9.377550601803153*^-9}, {119., 0}}, {{120., 
            5.663334661975051*^-9}, {120., 0}}, {{121., 
            3.3719301484482265`*^-9}, {121., 0}}, {{122., 
            1.9805483637236353`*^-9}, {122., 0}}, {{123., 
            1.1482822464000225`*^-9}, {123., 0}}, {{124., 
            6.575176714191503*^-10}, {124., 0}}, {{125., 
            3.720438805766504*^-10}, {125., 0}}, {{126., 
            2.0814430455644977`*^-10}, {126., 0}}, {{127., 
            1.1524066081919133`*^-10}, {127., 0}}, {{128., 
            6.327265173638963*^-11}, {128., 0}}, {{129., 
            3.467382027424766*^-11}, {129., 0}}, {{130., 
            1.937686185734801*^-11}, {130., 0}}, {{131., 
            1.1784745587561231`*^-11}, {131., 0}}, {{132., 
            9.018877598579325*^-12}, {132., 0}}, {{133., 
            1.0039153595933815`*^-11}, {133., 0}}, {{134., 
            1.511618561964308*^-11}, {134., 0}}, {{135., 
            2.590474069277832*^-11}, {135., 0}}, {{136., 
            4.5196894492934065`*^-11}, {136., 0}}, {{137., 
            7.744050193407157*^-11}, {137., 0}}, {{138., 
            1.2850428611970632`*^-10}, {138., 0}}, {{139., 
            2.115304262273248*^-10}, {139., 0}}, {{140., 
            3.3751637402076304`*^-10}, {140., 0}}, {{141., 
            5.199956736882278*^-10}, {141., 0}}, {{142., 
            7.78138341996206*^-10}, {142., 0}}, {{143., 
            1.1377409062042249`*^-9}, {143., 0}}, {{144., 
            1.5444582278720481`*^-9}, {144., 0}}, {{145., 
            2.02424150454579*^-9}, {145., 0}}, {{146., 
            2.639068268407883*^-9}, {146., 0}}, {{147., 
            3.4128592248874984`*^-9}, {147., 0}}, {{148., 
            3.859765720973798*^-9}, {148., 0}}, {{149., 
            4.297863285506663*^-9}, {149., 0}}, {{150., 
            4.414037884487904*^-9}, {150., 0}}},
          VertexColors->None]}}}, 
      {RGBColor[0.368417, 0.506779, 0.709798], PointSize[
       0.0038500000000000006`], AbsoluteThickness[1.6], {}, 
       GeometricTransformationBox[InsetBox[
         StyleBox["\<\"\[FilledCircle]\"\>",
          StripOnInput->False,
          LineColor->RGBColor[0.368417, 0.506779, 0.709798],
          FrontFaceColor->RGBColor[0.368417, 0.506779, 0.709798],
          BackFaceColor->RGBColor[0.368417, 0.506779, 0.709798],
          GraphicsColor->RGBColor[0.368417, 0.506779, 0.709798],
          PointSize->0.0038500000000000006`,
          Thickness->Absolute[1.6],
          FontSize->8.96,
          
          FontColor->RGBColor[
           0.368417, 0.506779, 0.709798]], {0, 0}], CompressedData["
1:eJxFlHtUUwUcx2fIQzQgB6JYDsIQcSpvBXl8EZSHTsbGGBt7A5EmBxWm+KqZ
UhiCkCASEgI+S0UQUxEVoSz1lBKB2piyCR0NEwoJfCR5zv1x2jn3j8/53M/9
nfu7985FkyFINWOxWKWvj3GvjzdY//9mvxnrN8FhXyhDA6EDZgot17qSmIWs
mkOKvQeOEVvBz2u2xPRFLbEdWqRfbvC5Ukdsj5C66UE5afXEU2HSn9caWsf8
25g4utko9z5F7Iz1paIy5xnHid/FK2sb3YjyCPFM2F7o3i1sqCZ2Q/Wl9Y1r
/9xP7I5VImnk1doSYg/Ea8oCXPfvJuai91nUjoB1nxLPQ3HsVq4752NiT0Rs
sq3XTNMSe8FpxPpy7/jVxN4Yybu9oS5EQ+yDul3cWrd4MbEv0gIL1UFxPGI/
KMKnyaWcxcT+mD+Rtz3I1p94AbqvXo8Saj2IF+KXON7d9TEc4gD8FsAuKQ6b
TByIoz0p4k5Lc+JFmD89fLf7k+EQhoNQ0Hy35vnDP4iDoe5reazsMxCH4GBQ
6cy2zFvEoXDQ6lm2D68QA7nyTwtYK04zrAOe8Fd/9LjmIPkwvPP8ePZ3gyXk
w1Dev9k0uO8z8osxfO+5okG1lfxiLMjUTmkc2UQ+HA65gV1Kty3kw1G59/pP
ViM55COw/GzGqI3D5+QjMGTmkRLff5j8Ehhuiozt9q3kl8B3i6Pp2bU75Jci
aFKlKEZK969bioydr7alNr0kH4mOl1GzTky2Yvani8Q8i4SLmXlj+41Cy+hb
beKIGeSjYLhRPKm4wJN8NEKlGD/pa1/y0XhwvkJw9+oi8jGw2l7mblERSj4G
hSs5gaNXQH4ZpsiiU+dUEuuWoX9N5HCWDZ3PWg5D2m85Fvvoerrl8BmsdLyW
tYA8D3vurdHs9vAhz0Pp4YLb/ovmkV+B8hIPzXdTZpFfAaPZrAoDx4V8LEJG
c/nPz08lHwv2zarOEyvfIs/HZwGdEX3/WDIMPjrb7aLKXFl0Ph+Oh1KDz/GG
mH0285FllxpQX9pH+41DS1GGTUa+kWHEIdnviN5qqIOeRxz27WpIMFneoD4O
3OONPm8nN1MvwKOQyn+FJfT+QYDwqt7LPfZHqBeA57vu1IS7X1IvgD7HwWTe
WUC9EA4WL9NOf7SNeiES9w82hVZmUi9E7hluUkNrKvVChFgm7vj2gZj6eJzt
Zldkv4imPh5VxlKZi1MQ9fEYPpT/6HLBPOrj8eCC/cA9vgv1IgS79stuixyp
FyFGou4610usE2EOO89WOM2VehFOJNSNakxe1CdA7NC11oUXRn0C5FWeA7Mb
Y6lPQPHao0rlBwrqE7Byk3+tO2819WJwG0NduBYbqRfjQqF91AYn+r50Yuz/
/mSWoKaIejHW+aaUPbWhfbISseXMpLqGxGrqE9F9jf0rJ+Jr6hOhu2D2MqyH
nk9zIg6IW6rPl5+lXoKhFz+84SVool6CpjSntpurL1EvgdZ8Y4DwFnGzBN8E
jjvN3nqReimC04vWT7/RSL0U7u8Z9elL6fo6KSwN/iMxH47Nl0Ks6Mq9HVxL
fRL2ll5Jbo89Sn0S3F5kc9qkdD+6JCRn2ndbPR17f5IwTeLA0UbvoV4Ga29L
+bJB+v+BDIOzdDPtV31CvQzfC/qzXx3Mpv41296UGOasoV4OTr5LWF1HCvVy
rO17tNNSLaVejqye66nm6Xzq5TjY5dEnc42gXoH7C5/9+7tgIfUKvHc6p2/w
Hy71ClSlPylfYkbvW7MCfb//fN+7kU29EgmmHXP2llpQr0Tvqy9O2hU9C2Z6
JYz1RQHp5Y8ZblbCkR3mKT5xn2GWCtp8WeuqlDaGnVUoY8dbPbRtZRgq9Iiq
JzqtOMOwSoW6U0faF/5xjK6vgu2Sa8FzO2oYPqCCsdrnk8/Zh2meCqYJHw+3
f3WK4W4Vssfpo3dubqL5asyoaGvqvfMjzVdjYLulXUp0B81XQ1L20xnxMSPN
V6NQnV9fOPlPmq9G3lBrxWGvYZqvhl1D6OwnhnG0LzWch8yv7mmyZrhbjaUt
SerOvLH9adApG1GW5Tox7KyBcKPrMWky7RsarGm6k6T8xo1hlQbve0/+6yl/
Lj0fDfSRaRv0ezwZPqDByVz98C6tN83XYPvPf/tFD3mH/Af5rKzd
        "]], {}}}, 
     ArrowBox[{{10, 0.023517745856009107`}, {0.5, 0.023517745856009107`}}]},
    AspectRatio->NCache[GoldenRatio^(-1), 0.6180339887498948],
    Axes->True,
    AxesLabel->{
      FormBox["\"z\"", TraditionalForm], 
      FormBox[
      "\"\\!\\(\\*SubscriptBox[\\(p\\), \\(z\\)]\\)\"", TraditionalForm]},
    AxesOrigin->{-1, 0},
    BaseStyle->{FontSize -> 18},
    Epilog->{
      InsetBox[
       FormBox["0", TraditionalForm], {-1, 0}, {-1, 1.2}]},
    FrameTicks->{{Automatic, Automatic}, {Automatic, Automatic}},
    GridLines->{{{4.598755271916655, 
        Thickness[Large]}, {-2.375994215611784, {
         Dashing[{Small, Small}], 
         Thickness[Large]}}, {11.573504759445093`, {
         Dashing[{Small, Small}], 
         Thickness[Large]}}}, None},
    GridLinesStyle->Directive[
      GrayLevel[0.5, 0.4]],
    ImageSize->Medium,
    Method->{
     "MessagesHead" -> DiscretePlot, "AxisPadding" -> Scaled[0.02], 
      "DefaultBoundaryStyle" -> Automatic, "DefaultMeshStyle" -> 
      AbsolutePointSize[6], "DefaultPlotStyle" -> {
        Directive[
         RGBColor[0.368417, 0.506779, 0.709798], 
         AbsoluteThickness[1.6]], 
        Directive[
         RGBColor[0.880722, 0.611041, 0.142051], 
         AbsoluteThickness[1.6]], 
        Directive[
         RGBColor[0.560181, 0.691569, 0.194885], 
         AbsoluteThickness[1.6]], 
        Directive[
         RGBColor[0.922526, 0.385626, 0.209179], 
         AbsoluteThickness[1.6]], 
        Directive[
         RGBColor[0.528488, 0.470624, 0.701351], 
         AbsoluteThickness[1.6]], 
        Directive[
         RGBColor[0.772079, 0.431554, 0.102387], 
         AbsoluteThickness[1.6]], 
        Directive[
         RGBColor[0.363898, 0.618501, 0.782349], 
         AbsoluteThickness[1.6]], 
        Directive[
         RGBColor[1, 0.75, 0], 
         AbsoluteThickness[1.6]], 
        Directive[
         RGBColor[0.647624, 0.37816, 0.614037], 
         AbsoluteThickness[1.6]], 
        Directive[
         RGBColor[0.571589, 0.586483, 0.], 
         AbsoluteThickness[1.6]], 
        Directive[
         RGBColor[0.915, 0.3325, 0.2125], 
         AbsoluteThickness[1.6]], 
        Directive[
         RGBColor[0.40082222609352647`, 0.5220066643438841, 0.85], 
         AbsoluteThickness[1.6]], 
        Directive[
         RGBColor[0.9728288904374106, 0.621644452187053, 0.07336199581899142], 
         AbsoluteThickness[1.6]], 
        Directive[
         RGBColor[0.736782672705901, 0.358, 0.5030266573755369], 
         AbsoluteThickness[1.6]], 
        Directive[
         RGBColor[0.28026441037696703`, 0.715, 0.4292089322474965], 
         AbsoluteThickness[1.6]]}, "DomainPadding" -> Scaled[0.02], 
      "PointSizeFunction" -> "SmallPointSize", "RangePadding" -> Scaled[0.05]},
    PlotLabel->FormBox["\"t=2.0 s\"", TraditionalForm],
    PlotRange->{{-1, 150.}, {0, 0.0718920966862173}},
    PlotRangePadding->{{
       Scaled[0.02], 
       Scaled[0.02]}, {
       Scaled[0.02], 
       Scaled[0.02]}},
    Ticks->{Automatic, Automatic}], ",", 
   GraphicsBox[{{
      {RGBColor[0.368417, 0.506779, 0.709798], PointSize[
       0.0038500000000000006`], AbsoluteThickness[1.6], {
        {RGBColor[0.368417, 0.506779, 0.709798], PointSize[
         0.0038500000000000006`], AbsoluteThickness[1.6], Opacity[0.2], 
         LineBox[{},
          VertexColors->None]}, 
        {RGBColor[0.368417, 0.506779, 0.709798], PointSize[
         0.0038500000000000006`], AbsoluteThickness[1.6], Opacity[0.2], 
         LineBox[{{{0., 0.023517745856009107`}, {0., 0}}, {{1., 
            0.008292017080038848}, {1., 0}}, {{2., 0.020882386776073313`}, {
            2., 0}}, {{3., 0.03158074262732745}, {3., 0}}, {{4., 
            0.03712269007213477}, {4., 0}}, {{5., 0.0416816959369854}, {
            5., 0}}, {{6., 0.047320363308516286`}, {6., 0}}, {{7., 
            0.05222444050844274}, {7., 0}}, {{8., 0.055160769892026}, {
            8., 0}}, {{9., 0.05649770150737069}, {9., 0}}, {{10., 
            0.056701612102440485`}, {10., 0}}, {{11., 0.05580587454634407}, {
            11., 0}}, {{12., 0.05381537830903083}, {12., 0}}, {{13., 
            0.05092031115673806}, {13., 0}}, {{14., 0.04738120366211862}, {
            14., 0}}, {{15., 0.04341996923449846}, {15., 0}}, {{16., 
            0.0392184831266567}, {16., 0}}, {{17., 0.03494071029002051}, {
            17., 0}}, {{18., 0.03073097509521381}, {18., 0}}, {{19., 
            0.026703501614416276`}, {19., 0}}, {{20., 0.02293996698580748}, {
            20., 0}}, {{21., 0.01949366281111773}, {21., 0}}, {{22., 
            0.016394380479592255`}, {22., 0}}, {{23., 
            0.013652403524122919`}, {23., 0}}, {{24., 0.01126237954593075}, {
            24., 0}}, {{25., 0.009207340559328921}, {25., 0}}, {{26., 
            0.007462464008541628}, {26., 0}}, {{27., 0.005998235776443443}, {
            27., 0}}, {{28., 0.004782962782818424}, {28., 0}}, {{29., 
            0.0037847028501889644`}, {29., 0}}, {{30., 
            0.002972678277626132}, {30., 0}}, {{31., 0.002318234080423255}, {
            31., 0}}, {{32., 0.0017954142920758372`}, {32., 0}}, {{33., 
            0.001381237566867516}, {33., 0}}, {{34., 
            0.0010557490135635922`}, {34., 0}}, {{35., 
            0.0008019160375512819}, {35., 0}}, {{36., 
            0.0006054202623296903}, {36., 0}}, {{37., 
            0.00045438028293374983`}, {37., 0}}, {{38., 
            0.00033910064771732785`}, {38., 0}}, {{39., 
            0.0002516740628432733}, {39., 0}}, {{40., 
            0.00018579883719710167`}, {40., 0}}, {{41., 
            0.0001364840194633148}, {41., 0}}, {{42., 
            0.00009982121754739116}, {42., 0}}, {{43., 
            0.00007357376569199732}, {43., 0}}, {{44., 
            0.00005504814881407791}, {44., 0}}, {{45., 
            0.000042735574826293156`}, {45., 0}}, {{46., 
            0.00003236164523832795}, {46., 0}}, {{47., 
            0.000028096565275794746`}, {47., 0}}, {{48., 
            0.000031021816136216395`}, {48., 0}}, {{49., 
            0.00005630386481415979}, {49., 0}}, {{50., 
            0.00003873128542041733}, {50., 0}}, {{51., 
            0.00005821385189045688}, {51., 0}}, {{52., 
            0.0000739435064056236}, {52., 0}}, {{53., 
            0.00008252354592579496}, {53., 0}}, {{54., 
            0.00008994755441406781}, {54., 0}}, {{55., 
            0.00009837690293217087}, {55., 0}}, {{56., 
            0.00010502591887644775`}, {56., 0}}, {{57., 
            0.00010836440809766744`}, {57., 0}}, {{58., 
            0.00010904410544916045`}, {58., 0}}, {{59., 
            0.0001077416411947254}, {59., 0}}, {{60., 
            0.00010455680879106265`}, {60., 0}}, {{61., 
            0.00009960334844647546}, {61., 0}}, {{62., 
            0.00009325669031770533}, {62., 0}}, {{63., 
            0.00008596813442913834}, {63., 0}}, {{64., 
            0.00007811818889428013}, {64., 0}}, {{65., 
            0.00007002035486247279}, {65., 0}}, {{66., 
            0.00006195035384086236}, {66., 0}}, {{67., 
            0.000054141781802003875`}, {67., 0}}, {{68., 
            0.00004677270570954374}, {68., 0}}, {{69., 
            0.00003996486197007993}, {69., 0}}, {{70., 
            0.00003379182347224528}, {70., 0}}, {{71., 
            0.00002828778395839868}, {71., 0}}, {{72., 
            0.000023454972514251844`}, {72., 0}}, {{73., 
            0.000019270770940288107`}, {73., 0}}, {{74., 
            0.000015694772025271022`}, {74., 0}}, {{75., 
            0.000012675153425426187`}, {75., 0}}, {{76., 
            0.00001015392272909911}, {76., 0}}, {{77., 
            8.071007227958413*^-6}, {77., 0}}, {{78., 
            6.367322404711386*^-6}, {78., 0}}, {{79., 
            4.9869488664512895`*^-6}, {79., 0}}, {{80., 
            3.878540865670121*^-6}, {80., 0}}, {{81., 
            2.996106438791429*^-6}, {81., 0}}, {{82., 
            2.2993006498055875`*^-6}, {82., 0}}, {{83., 
            1.7533686790772996`*^-6}, {83., 0}}, {{84., 
            1.3288442933258258`*^-6}, {84., 0}}, {{85., 
            1.001108352332879*^-6}, {85., 0}}, {{86., 
            7.498681694821564*^-7}, {86., 0}}, {{87., 
            5.586316639334771*^-7}, {87., 0}}, {{88., 
            4.1405714834886404`*^-7}, {88., 0}}, {{89., 
            3.054611059187528*^-7}, {89., 0}}, {{90., 
            2.2446090521771154`*^-7}, {90., 0}}, {{91., 
            1.646709229890193*^-7}, {91., 0}}, {{92., 
            1.2211886406516724`*^-7}, {92., 0}}, {{93., 
            9.228703065147296*^-8}, {93., 0}}, {{94., 
            7.189707805839976*^-8}, {94., 0}}, {{95., 
            5.6160772791675925`*^-8}, {95., 0}}, {{96., 
            4.9909358033924333`*^-8}, {96., 0}}, {{97., 
            5.2398175976018334`*^-8}, {97., 0}}, {{98., 
            6.524806117906765*^-8}, {98., 0}}, {{99., 
            5.549742132452458*^-8}, {99., 0}}, {{100., 
            7.029163757128558*^-8}, {100., 0}}, {{101., 
            8.171442893933254*^-8}, {101., 0}}, {{102., 
            8.817023840919708*^-8}, {102., 0}}, {{103., 
            9.384597966602572*^-8}, {103., 0}}, {{104., 
            9.973892661084439*^-8}, {104., 0}}, {{105., 
            1.0377059149856612`*^-7}, {105., 0}}, {{106., 
            1.0503013255699243`*^-7}, {106., 0}}, {{107., 
            1.040797371897608*^-7}, {107., 0}}, {{108., 
            1.01428252188978*^-7}, {108., 0}}, {{109., 
            9.720654022757368*^-8}, {109., 0}}, {{110., 
            9.158951411015682*^-8}, {110., 0}}, {{111., 
            8.493157505377932*^-8}, {111., 0}}, {{112., 
            7.762079122036118*^-8}, {112., 0}}, {{113., 
            6.99810778869717*^-8}, {113., 0}}, {{114., 
            6.227868317474851*^-8}, {114., 0}}, {{115., 
            5.47415197511228*^-8}, {115., 0}}, {{116., 
            4.755533731540706*^-8}, {116., 0}}, {{117., 
            4.085583477196674*^-8}, {117., 0}}, {{118., 
            3.473044184980035*^-8}, {118., 0}}, {{119., 
            2.9226094690505692`*^-8}, {119., 0}}, {{120., 
            2.435711860080604*^-8}, {120., 0}}, {{121., 
            2.0112009764194542`*^-8}, {121., 0}}, {{122., 
            1.645984550783799*^-8}, {122., 0}}, {{123., 
            1.335639590437828*^-8}, {123., 0}}, {{124., 
            1.0749473342204437`*^-8}, {124., 0}}, {{125., 
            8.583241524688847*^-9}, {125., 0}}, {{126., 
            6.801507844218658*^-9}, {126., 0}}, {{127., 
            5.3501290792838345`*^-9}, {127., 0}}, {{128., 
            4.17865535613309*^-9}, {128., 0}}, {{129., 
            3.2413323491593934`*^-9}, {129., 0}}, {{130., 
            2.4975908916891664`*^-9}, {130., 0}}, {{131., 
            1.912146966143946*^-9}, {131., 0}}, {{132., 
            1.4548278082173586`*^-9}, {132., 0}}, {{133., 
            1.100214501016622*^-9}, {133., 0}}, {{134., 
            8.271937703500751*^-10}, {134., 0}}, {{135., 
            6.184687783449293*^-10}, {135., 0}}, {{136., 
            4.600426587595328*^-10}, {136., 0}}, {{137., 
            3.4064680543943737`*^-10}, {137., 0}}, {{138., 
            2.5125101602443275`*^-10}, {138., 0}}, {{139., 
            1.8483931646702876`*^-10}, {139., 0}}, {{140., 
            1.3616607121115356`*^-10}, {140., 0}}, {{141., 
            1.0170271686924708`*^-10}, {141., 0}}, {{142., 
            7.76157603903898*^-11}, {142., 0}}, {{143., 
            6.095503605015392*^-11}, {143., 0}}, {{144., 
            4.89670717002086*^-11}, {144., 0}}, {{145., 
            4.4175725059642013`*^-11}, {145., 0}}, {{146., 
            4.481392911570564*^-11}, {146., 0}}, {{147., 
            4.8708377746691996`*^-11}, {147., 0}}, {{148., 
            4.5246671542632695`*^-11}, {148., 0}}, {{149., 
            5.2555536589862636`*^-11}, {149., 0}}, {{150., 
            5.795035620851166*^-11}, {150., 0}}},
          VertexColors->None]}}}, 
      {RGBColor[0.368417, 0.506779, 0.709798], PointSize[
       0.0038500000000000006`], AbsoluteThickness[1.6], {}, 
       GeometricTransformationBox[InsetBox[
         StyleBox["\<\"\[FilledCircle]\"\>",
          StripOnInput->False,
          LineColor->RGBColor[0.368417, 0.506779, 0.709798],
          FrontFaceColor->RGBColor[0.368417, 0.506779, 0.709798],
          BackFaceColor->RGBColor[0.368417, 0.506779, 0.709798],
          GraphicsColor->RGBColor[0.368417, 0.506779, 0.709798],
          PointSize->0.0038500000000000006`,
          Thickness->Absolute[1.6],
          FontSize->8.96,
          
          FontColor->RGBColor[
           0.368417, 0.506779, 0.709798]], {0, 0}], CompressedData["
1:eJxFkHs01Hkfx2dSu3blIZtLKbEbkY6T1RIavV0iDXIZg5HmwhpNlGtaDxok
W+JoY2N1wW67JFIrl86ppjyeTGw5Lm1hqUdxli2ypGVpO+f3mfP8zvn+8Tqv
3+v7+f0+JpKD/l+qsVisM+8P+/1Zwvr/Y6G5+4uPdIu3MzS5XXh331XpvJyY
hW/VtZ2tJUXE6jhgcPxZiGUZsTZ03Evu3WJ/T7wSWz3ayr2DLhIb4EFx3e9C
h0riNfjDWSfW4uYlYmPcbpR5qztdJv4U2a9zd7q9VPF6bMrfGr74YQ2xGea6
baK//UblzWE93JhQl1dNvBFRZzlGDjqq+zdBpBEiCnFRzbfCdbUG6XrHH4k3
Y2Sh74+4lT8QW+M7l4Urt4fLiT+HA0+9ZzL5ArENTHPTKi2CS4m3IKt1ZN3p
tDPEX2BOR+2U6ZvTxLZInF/YXqcsILZD56hV0f2ZXOKt2Le/ZPGGdg6xPdLZ
V3he/ZnEDuhc1vNypiCd2BErkl9sKD11mHgb2AO17V5nEog5MGt4NWjAPkjs
hF5J6hFzQRTxdmRdGIurW5AQA+fY9bIsWRjDcqA+RZjLK+eTd4amh+GQiZcf
eWd80P389Iz7LvIu4NVrra145EreBfP5RxO33eOQd0XZL2bWG+1tybsiLzVj
MDx9M3k3VPz6pF8oMCfvhvCyhx0/DJuQ3wHpsVNJwxtXk98Bbm1mdYLnJ+Td
YeFSvXBwYDl5d9gU5lgOST8g7wF1u8GqjFkWeQ+0Jp1wXXtowYnxO6G8npBa
46ryO/Fwp0x77qgm9Z6ISI3pjfZZSt4Tj3uimnjZ/yK/C5HXw/7jKqHvke/C
601OzVoVuuS5CMgesvMo1CfPhUZHg/8b5SryXvhZU/+k5deG5L3gufWNwDZq
DXlvxE4dS+4uIpZ7I9nW3Hu/k8r74Mz5tV51UareB9+vMjnitob2xdqN0Q1p
N0PiDcjvRrLNVW/743rkfdHbZuQWnbKSYfhi6FbU8b8FOvS+LyK53/wl42gz
rPDFDN8oSSmhfbP8YOfj/6o5W516P9yxyrRZ/FO1Lz+whn+0PdTIpt4PsVZW
DXFVqv37I8Xys1jT4rcMwx+DXSXcmS3TDMv9MX45Ils9aZJhhT/m7aVd44Vj
1AfAjnMoK5j7gvoArK6JVeq9fEp9AKa7IpwH6vuoD0Bz1ZIV18Z6qOfBPH3G
Os+tk3oe9sV8PKH3qZJ6HoZkMSPXPVuo52FdqyGqZDepD8SE3lFFELeB+kBU
i83db7TXUR+IjqW6uX4WVdQHQjGyednZWxXU8zH5QlEcryylno9Paq+ZtR0p
pJ4PWeZJ1n7jfOr5uH+7/s7y1ceoD4JJfMjw23A59UF4G9F3dqz1MPVBWP3y
z9YbXgnUByGtufdYjdkB6oOxfjA1Oq1dRn0wHjwpGT9pEk19MHSgpt6ZFUd9
MBQnFscz2mOoD4HjbGuBdDCe+hDodTcdFE4kUR+CCvfH29Sqk6l/z/2aExrW
X1EvwCuNJgX7vynUC2B2eEueVv+/qRdA69Lj8nPWqdQLkDp6YZXPJHlWKGZD
W2oNHIgRit86gk/M69N98lAU6J9vnS+ifShCMVXesiKx4xD1e5CRJ4vUepRI
/R70JHLXayvpf+R7UN7Ct7rbGEv9HhgPjL47F676/zA8yOmunc7ZR30Y0nMy
n1tNfEl9GH5xnVL6XpRQH4aLseWFpWIh9XvxMGvpE8cNAur34tGSpsHg4kDq
96Lyrbgy/rIf9Xtx7bvXZ+/UelEvRJrU8FmRrgf1QrRJKvuuHHChXgjLcl1X
vi2HeiHsBpyScuZsqRehrMt9PGXKmmFjEUby175o+dWS7hNhoEK/xiXRlGGR
CKvyf9Lojzam+0VIYEemRy4aMFwmwmbFV9L2ER2aJ8I6I/N7OtHLGX4qQlw1
55khltF8MfSW+k9tOPeOw8wXQystubspapZhiFHaHjOv6faaYZEYXZr1eYnS
3xmWi/HXVMTEWMP/GC4Tw/3D6B1Xp/sZVoixMYPFaQ7sZfipGCP8jN28O50M
syQ4Uv34inz8Ps2XwEjL3tHKs43mS2DZd2n6XQWxSALurJuzwT16Xy7BacsV
pqND5MsksCgpuPv18w6aLwG/ce68sv8h5x/9F7Va
        "]], {}}}, 
     ArrowBox[{{10, 0.023517745856009107`}, {0.5, 0.023517745856009107`}}]},
    AspectRatio->NCache[GoldenRatio^(-1), 0.6180339887498948],
    Axes->True,
    AxesLabel->{
      FormBox["\"z\"", TraditionalForm], 
      FormBox[
      "\"\\!\\(\\*SubscriptBox[\\(p\\), \\(z\\)]\\)\"", TraditionalForm]},
    AxesOrigin->{-1, 0},
    BaseStyle->{FontSize -> 18},
    Epilog->{
      InsetBox[
       FormBox["0", TraditionalForm], {-1, 0}, {-1, 1.2}]},
    FrameTicks->{{Automatic, Automatic}, {Automatic, Automatic}},
    GridLines->{{{11.358636185539002`, 
        Thickness[Large]}, {-1.788719426175664, {
         Dashing[{Small, Small}], 
         Thickness[Large]}}, {24.505991797253667`, {
         Dashing[{Small, Small}], 
         Thickness[Large]}}}, None},
    GridLinesStyle->Directive[
      GrayLevel[0.5, 0.4]],
    ImageSize->Medium,
    Method->{
     "MessagesHead" -> DiscretePlot, "AxisPadding" -> Scaled[0.02], 
      "DefaultBoundaryStyle" -> Automatic, "DefaultMeshStyle" -> 
      AbsolutePointSize[6], "DefaultPlotStyle" -> {
        Directive[
         RGBColor[0.368417, 0.506779, 0.709798], 
         AbsoluteThickness[1.6]], 
        Directive[
         RGBColor[0.880722, 0.611041, 0.142051], 
         AbsoluteThickness[1.6]], 
        Directive[
         RGBColor[0.560181, 0.691569, 0.194885], 
         AbsoluteThickness[1.6]], 
        Directive[
         RGBColor[0.922526, 0.385626, 0.209179], 
         AbsoluteThickness[1.6]], 
        Directive[
         RGBColor[0.528488, 0.470624, 0.701351], 
         AbsoluteThickness[1.6]], 
        Directive[
         RGBColor[0.772079, 0.431554, 0.102387], 
         AbsoluteThickness[1.6]], 
        Directive[
         RGBColor[0.363898, 0.618501, 0.782349], 
         AbsoluteThickness[1.6]], 
        Directive[
         RGBColor[1, 0.75, 0], 
         AbsoluteThickness[1.6]], 
        Directive[
         RGBColor[0.647624, 0.37816, 0.614037], 
         AbsoluteThickness[1.6]], 
        Directive[
         RGBColor[0.571589, 0.586483, 0.], 
         AbsoluteThickness[1.6]], 
        Directive[
         RGBColor[0.915, 0.3325, 0.2125], 
         AbsoluteThickness[1.6]], 
        Directive[
         RGBColor[0.40082222609352647`, 0.5220066643438841, 0.85], 
         AbsoluteThickness[1.6]], 
        Directive[
         RGBColor[0.9728288904374106, 0.621644452187053, 0.07336199581899142], 
         AbsoluteThickness[1.6]], 
        Directive[
         RGBColor[0.736782672705901, 0.358, 0.5030266573755369], 
         AbsoluteThickness[1.6]], 
        Directive[
         RGBColor[0.28026441037696703`, 0.715, 0.4292089322474965], 
         AbsoluteThickness[1.6]]}, "DomainPadding" -> Scaled[0.02], 
      "PointSizeFunction" -> "SmallPointSize", "RangePadding" -> Scaled[0.05]},
    PlotLabel->FormBox["\"t=3.0 s\"", TraditionalForm],
    PlotRange->{{-1, 150.}, {0, 0.056701612102440485`}},
    PlotRangePadding->{{
       Scaled[0.02], 
       Scaled[0.02]}, {
       Scaled[0.02], 
       Scaled[0.02]}},
    Ticks->{Automatic, Automatic}], ",", 
   GraphicsBox[{{
      {RGBColor[0.368417, 0.506779, 0.709798], PointSize[
       0.0038500000000000006`], AbsoluteThickness[1.6], {
        {RGBColor[0.368417, 0.506779, 0.709798], PointSize[
         0.0038500000000000006`], AbsoluteThickness[1.6], Opacity[0.2], 
         LineBox[{},
          VertexColors->None]}, 
        {RGBColor[0.368417, 0.506779, 0.709798], PointSize[
         0.0038500000000000006`], AbsoluteThickness[1.6], Opacity[0.2], 
         LineBox[{{{0., 0.023517745856009107`}, {0., 0}}, {{1., 
            0.0018279342410334348`}, {1., 0}}, {{2., 
            0.0067401864340884505`}, {2., 0}}, {{3., 0.014630801047033612`}, {
            3., 0}}, {{4., 0.02165026409531972}, {4., 0}}, {{5., 
            0.02480618501769797}, {5., 0}}, {{6., 0.02561789661443293}, {
            6., 0}}, {{7., 0.02738101356072023}, {7., 0}}, {{8., 
            0.031017535636169973`}, {8., 0}}, {{9., 0.03500424807741127}, {
            9., 0}}, {{10., 0.03783054383380152}, {10., 0}}, {{11., 
            0.03934812758039842}, {11., 0}}, {{12., 0.040241307527172865`}, {
            12., 0}}, {{13., 0.041012746491023516`}, {13., 0}}, {{14., 
            0.041627595331743726`}, {14., 0}}, {{15., 0.04180840536930491}, {
            15., 0}}, {{16., 0.04140612173952845}, {16., 0}}, {{17., 
            0.04048966477671212}, {17., 0}}, {{18., 0.03921565354610375}, {
            18., 0}}, {{19., 0.037695627978817224`}, {19., 0}}, {{20., 
            0.035970147601091663`}, {20., 0}}, {{21., 0.03405457972626796}, {
            21., 0}}, {{22., 0.031980891145328365`}, {22., 0}}, {{23., 
            0.02980268141524659}, {23., 0}}, {{24., 0.027577768030365296`}, {
            24., 0}}, {{25., 0.025353244548008986`}, {25., 0}}, {{26., 
            0.02316294144466505}, {26., 0}}, {{27., 0.0210323707397661}, {
            27., 0}}, {{28., 0.018983245819902576`}, {28., 0}}, {{29., 
            0.017034446784270636`}, {29., 0}}, {{30., 
            0.015200862096725496`}, {30., 0}}, {{31., 
            0.013492456766010881`}, {31., 0}}, {{32., 
            0.011914502516391996`}, {32., 0}}, {{33., 
            0.010468540292693018`}, {33., 0}}, {{34., 0.009153348047968645}, {
            34., 0}}, {{35., 0.007965585877471483}, {35., 0}}, {{36., 
            0.0069001926182678894`}, {36., 0}}, {{37., 
            0.005950730553453565}, {37., 0}}, {{38., 0.005109756676021375}, {
            38., 0}}, {{39., 0.004369186020605301}, {39., 0}}, {{40., 
            0.0037206467874521722`}, {40., 0}}, {{41., 0.00315570660660579}, {
            41., 0}}, {{42., 0.002666193422194636}, {42., 0}}, {{43., 
            0.0022442825654651784`}, {43., 0}}, {{44., 
            0.0018826344712433584`}, {44., 0}}, {{45., 
            0.001574493499619911}, {45., 0}}, {{46., 
            0.0013124535962100773`}, {46., 0}}, {{47., 
            0.0010897515795196587`}, {47., 0}}, {{48., 
            0.0009037977877773201}, {48., 0}}, {{49., 
            0.0007482163959403754}, {49., 0}}, {{50., 
            0.0006164448871181704}, {50., 0}}, {{51., 
            0.0005087544648376207}, {51., 0}}, {{52., 
            0.00041948756227055294`}, {52., 0}}, {{53., 
            0.0003456399568059954}, {53., 0}}, {{54., 
            0.00028476314982794004`}, {54., 0}}, {{55., 
            0.0002349147586756059}, {55., 0}}, {{56., 
            0.00019435255741472854`}, {56., 0}}, {{57., 
            0.0001613838651688513}, {57., 0}}, {{58., 
            0.0001345058362634208}, {58., 0}}, {{59., 
            0.0001125473488860357}, {59., 0}}, {{60., 
            0.00009462924751787957}, {60., 0}}, {{61., 
            0.00008003408459975447}, {61., 0}}, {{62., 
            0.00006812630569814481}, {62., 0}}, {{63., 
            0.00005835198725705683}, {63., 0}}, {{64., 
            0.00005026335730280315}, {64., 0}}, {{65., 
            0.00004351951827948938}, {65., 0}}, {{66., 
            0.00003786079537553534}, {66., 0}}, {{67., 
            0.0000330799175036164}, {67., 0}}, {{68., 
            0.000029006212859048895`}, {68., 0}}, {{69., 
            0.000025501475946190888`}, {69., 0}}, {{70., 
            0.000022458386401567675`}, {70., 0}}, {{71., 
            0.000019795978410964968`}, {71., 0}}, {{72., 
            0.000017452830071535136`}, {72., 0}}, {{73., 
            0.00001538095781081271}, {73., 0}}, {{74., 
            0.000013541983943602227`}, {74., 0}}, {{75., 
            0.000011905110019514712`}, {75., 0}}, {{76., 
            0.000010445743833957544`}, {76., 0}}, {{77., 
            9.144129615720484*^-6}, {77., 0}}, {{78., 7.98399789923081*^-6}, {
            78., 0}}, {{79., 6.951482967101031*^-6}, {79., 0}}, {{80., 
            6.034417841981803*^-6}, {80., 0}}, {{81., 5.22192606978823*^-6}, {
            81., 0}}, {{82., 4.504168801518209*^-6}, {82., 0}}, {{83., 
            3.872155669045695*^-6}, {83., 0}}, {{84., 
            3.3175947639467338`*^-6}, {84., 0}}, {{85., 
            2.8327878361715497`*^-6}, {85., 0}}, {{86., 
            2.4105718001340913`*^-6}, {86., 0}}, {{87., 
            2.044293303186804*^-6}, {87., 0}}, {{88., 
            1.7277987251769292`*^-6}, {88., 0}}, {{89., 
            1.4554197566609324`*^-6}, {89., 0}}, {{90., 
            1.221954745151406*^-6}, {90., 0}}, {{91., 
            1.022641999185205*^-6}, {91., 0}}, {{92., 
            8.531442524381385*^-7}, {92., 0}}, {{93., 
            7.095936777780083*^-7}, {93., 0}}, {{94., 
            5.885191435300417*^-7}, {94., 0}}, {{95., 
            4.867213537084316*^-7}, {95., 0}}, {{96., 
            4.014810320461598*^-7}, {96., 0}}, {{97., 
            3.304792981756059*^-7}, {97., 0}}, {{98., 2.7144681087221*^-7}, {
            98., 0}}, {{99., 2.2252904102258763`*^-7}, {99., 0}}, {{100., 
            1.8221979331499677`*^-7}, {100., 0}}, {{101., 
            1.4904733467458296`*^-7}, {101., 0}}, {{102., 
            1.2183809677782915`*^-7}, {102., 0}}, {{103., 
            9.958948804487718*^-8}, {103., 0}}, {{104., 
            8.144800594852251*^-8}, {104., 0}}, {{105., 
            6.668668649202863*^-8}, {105., 0}}, {{106., 
            5.469115550766992*^-8}, {106., 0}}, {{107., 
            4.4951222565147716`*^-8}, {107., 0}}, {{108., 
            3.704811974799691*^-8}, {108., 0}}, {{109., 
            3.063737355854533*^-8}, {109., 0}}, {{110., 
            2.543397495840971*^-8}, {110., 0}}, {{111., 
            2.120289231859967*^-8}, {111., 0}}, {{112., 
            1.7752748632736794`*^-8}, {112., 0}}, {{113., 
            1.4929673181373812`*^-8}, {113., 0}}, {{114., 
            1.261055803441215*^-8}, {114., 0}}, {{115., 
            1.0696720454036373`*^-8}, {115., 0}}, {{116., 
            9.108931039981381*^-9}, {116., 0}}, {{117., 
            7.783819270431093*^-9}, {117., 0}}, {{118., 
            6.6710795557324364`*^-9}, {118., 0}}, {{119., 
            5.7310096004544935`*^-9}, {119., 0}}, {{120., 
            4.932289856007022*^-9}, {120., 0}}, {{121., 
            4.25011508375059*^-9}, {121., 0}}, {{122., 
            3.6647438047113307`*^-9}, {122., 0}}, {{123., 
            3.1604081951709197`*^-9}, {123., 0}}, {{124., 
            2.7244717013517016`*^-9}, {124., 0}}, {{125., 
            2.3467489062533234`*^-9}, {125., 0}}, {{126., 
            2.018952174017288*^-9}, {126., 0}}, {{127., 
            1.7342555143629493`*^-9}, {127., 0}}, {{128., 
            1.4869645773697341`*^-9}, {128., 0}}, {{129., 
            1.2722721641702655`*^-9}, {129., 0}}, {{130., 
            1.0860758657891978`*^-9}, {130., 0}}, {{131., 
            9.248395177513035*^-10}, {131., 0}}, {{132., 
            7.854870952918828*^-10}, {132., 0}}, {{133., 
            6.65322051177332*^-10}, {133., 0}}, {{134., 
            5.619665671791205*^-10}, {134., 0}}, {{135., 
            4.733155961959266*^-10}, {135., 0}}, {{136., 
            3.975014236901546*^-10}, {136., 0}}, {{137., 
            3.328655909526937*^-10}, {137., 0}}, {{138., 
            2.77936301017371*^-10}, {138., 0}}, {{139., 
            2.3140919396368607`*^-10}, {139., 0}}, {{140., 
            1.9212950335459257`*^-10}, {140., 0}}, {{141., 
            1.5907909964607886`*^-10}, {141., 0}}, {{142., 
            1.31366033616012*^-10}, {142., 0}}, {{143., 
            1.0820696481722424`*^-10}, {143., 0}}, {{144., 
            8.891594948472274*^-11}, {144., 0}}, {{145., 
            7.290258790350012*^-11}, {145., 0}}, {{146., 
            5.965455835429282*^-11}, {146., 0}}, {{147., 
            4.872556796226395*^-11}, {147., 0}}, {{148., 
            3.9738455076230635`*^-11}, {148., 0}}, {{149., 
            3.23711590910298*^-11}, {149., 0}}, {{150., 
            2.6346963910996504`*^-11}, {150., 0}}},
          VertexColors->None]}}}, 
      {RGBColor[0.368417, 0.506779, 0.709798], PointSize[
       0.0038500000000000006`], AbsoluteThickness[1.6], {}, 
       GeometricTransformationBox[InsetBox[
         StyleBox["\<\"\[FilledCircle]\"\>",
          StripOnInput->False,
          LineColor->RGBColor[0.368417, 0.506779, 0.709798],
          FrontFaceColor->RGBColor[0.368417, 0.506779, 0.709798],
          BackFaceColor->RGBColor[0.368417, 0.506779, 0.709798],
          GraphicsColor->RGBColor[0.368417, 0.506779, 0.709798],
          PointSize->0.0038500000000000006`,
          Thickness->Absolute[1.6],
          FontSize->8.96,
          
          FontColor->RGBColor[
           0.368417, 0.506779, 0.709798]], {0, 0}], CompressedData["
1:eJxF0H881Accx/HTD5kmJdI1Fq0rjWgpZ+nyzglF3XHcufPr7kTo111lj6VW
h36IyQpTt5rDqLa2Um1IiWj9uFJbqMRo+VGthVTox2yPx/dzj93jcX+8Hu97
fj/3+Nor1wfFjGSxWHn/fY3++45g/f+ZZSaY/57VAU+mej2vtc3b8Ph5BDUL
q9OaRx38Zgu1CdztrNurX2VSj8dPXS90Wx2/praE6cO9nddiD1JPxohn2t5s
Dy21DdK47LK69w5R2yHjdFGOeW0+9TRUiNcem/i0gHo6Pv/ZJn5XZBH1DEyr
8LBQcb6jdsBRi73cFK2hP0bdb/r4/GFDOyHMbWqgm7CY2hlpxTv8H68y9ByU
qTZ2Orsa+hPotlmdMa80+LlIyOx7bWFpaFfwx1Up7wQY/s88LFE5tP2YUEg9
H902cZba9Yb/74YjzfZF16N01Fyk/zF28oEd31K748obzolQnuF9fIrcPRUq
11eG97cAew73nDAuz6P2gItPb3LKnlzqhegraTMPVWVT8/CcI49KUu+jXoT8
zENOBfZZ1J7Y17+641lBBjXwJNUzsSA2jWkNUOKVWbpbtZP2xTDO+TDnXVUK
7YthrzvV5CXU0O6FJ21TZHL+Vtq9cDqjYYI+6nPa+bjEN24d+HsT7XwkzGCr
13SqaffG8cYzJrVJ62j3RhcryWr4XjztS9Cy7HRp/J0Y2pfAod56jFappN0H
F4f+iZTcjaTdB8Oc4zu79VLafTGpdmtggyaEdl/krPG+d6E5kHY/nH8QN6g9
vJx2P3z19JfN23b40b4U5dsKhbau3rQvhW/9nx3nfwDty7AzdU144xcetC9D
BC9N0F7iRrs/ZG0xCWnH5tLuD158bPy6a860B8C5Z3dN9OZZtAdgf0323ekz
ObQvx8fR/SHeBfa0L4eR05TKpxpb2legdaDD+rP6ybSvwEx2xpTh15a0C3DF
wnr0g/sTaBegVts3si1vHO1C/FSsrveQmTINIUzXTuBb/2ZMvxfC8ptRxnn3
RjJdLURXxG7BY4kR+UDYqc0v+Sf8s4jxgSg7BivN+ddMawIRpm7M0n05wHR1
IFaO+8i3r+YF06wgPKn4Vvoy4Dn5IOjk0ii9XS/5ICzd3cEOiH1KPgjdihMt
yQOPyItgprrOHvWok7wIbwZva7mzH5IXwaX+jlBe1U5ehJce+yaxHVrJBwNz
lJw4wT3ywWjhln/A6m4kH4zIXXbbhB2/kw+Govfk2FO8W+RDYJeQOGJLg558
CEZzP8iNqL1MPgSJP5S0HHOvIx+Ckqp+u0kzasiLoXr/2dWmt+fIi9EMm+ev
E8rJizHQtG7jYs0Z8mI4rumuc3MoJS/B3JeOZpt0x8lLsCWheTj85hHyEjRZ
qPwkF4rIS3Dj09js7mAd+VA4qXOwsk9LPhSuKWNEebO/Jh+KOQ8sTq/m7icf
imSeLcf0j0zyUgz2FMI4MY28FOnBG90XGO0gL0Vdbb6HSKYhL8WZCs8b5yqT
yMvwMIa3eXxrInkZtheuP3C8S01eBiNn+4HS8LXkZYjbFJ3+/rQ48mGYty63
oflhNPkwdBX5VddtkJMPw9DZnPaFgjDyYRA/utw9r05MPhzpnim6JnMR+XAo
PFbImsYIyYdjQWUZ/6ylP/lwXLpptD930Id8BFJubJ94MotPPgKi27ucXMtA
PgJX+le/+rtkIfkIJO7l6gWH3clHIsV2qpONy3zykdBcDBxrtngu+Uj0qr+X
3U9yIR+J2Ax18U2OI/koLLhezJ29aib5KETffuey12E6+ShYC31MKiT25KOg
/8JzqlhvS14O0+JE3/MZbKbt5Khx22CTet+KnieHg1JUduioBdNyOY6enLVp
6Fdzer4cznHtpdx3pkzr5BAJOBYLW4zpnhw9bVZuNoKRTLfLcX/w6KCIz6L7
ChS+3ML/S/iGx9xXYP9Qv7Sx7RXTUMA9W/Z7MrufabkC5zwdy9/e6GFao8DN
VKfyF6ueMK1TgFPWwGG3djJdrYDJkJepybg/mW5XID2pShld1co0S4lmvZm0
W3WX7itxaKtkyXjTBrqvxNgfT729FXOL7isxrWP0wdSr1+i+EvnJ4sqTdy/R
fSUUWVl/Nepr6L4Syd8rG0YMnuP9C58gt8k=
        "]], {}}}, 
     ArrowBox[{{10, 0.023517745856009107`}, {0.5, 0.023517745856009107`}}]},
    AspectRatio->NCache[GoldenRatio^(-1), 0.6180339887498948],
    Axes->True,
    AxesLabel->{
      FormBox["\"z\"", TraditionalForm], 
      FormBox[
      "\"\\!\\(\\*SubscriptBox[\\(p\\), \\(z\\)]\\)\"", TraditionalForm]},
    AxesOrigin->{-1, 0},
    BaseStyle->{FontSize -> 18},
    Epilog->{
      InsetBox[
       FormBox["0", TraditionalForm], {-1, 0}, {-1, 1.2}]},
    FrameTicks->{{Automatic, Automatic}, {Automatic, Automatic}},
    GridLines->{{{17.365599063827375`, 
        Thickness[Large]}, {-2.132873689005436, {
         Dashing[{Small, Small}], 
         Thickness[Large]}}, {36.864071816660186`, {
         Dashing[{Small, Small}], 
         Thickness[Large]}}}, None},
    GridLinesStyle->Directive[
      GrayLevel[0.5, 0.4]],
    ImageSize->Medium,
    Method->{
     "MessagesHead" -> DiscretePlot, "AxisPadding" -> Scaled[0.02], 
      "DefaultBoundaryStyle" -> Automatic, "DefaultMeshStyle" -> 
      AbsolutePointSize[6], "DefaultPlotStyle" -> {
        Directive[
         RGBColor[0.368417, 0.506779, 0.709798], 
         AbsoluteThickness[1.6]], 
        Directive[
         RGBColor[0.880722, 0.611041, 0.142051], 
         AbsoluteThickness[1.6]], 
        Directive[
         RGBColor[0.560181, 0.691569, 0.194885], 
         AbsoluteThickness[1.6]], 
        Directive[
         RGBColor[0.922526, 0.385626, 0.209179], 
         AbsoluteThickness[1.6]], 
        Directive[
         RGBColor[0.528488, 0.470624, 0.701351], 
         AbsoluteThickness[1.6]], 
        Directive[
         RGBColor[0.772079, 0.431554, 0.102387], 
         AbsoluteThickness[1.6]], 
        Directive[
         RGBColor[0.363898, 0.618501, 0.782349], 
         AbsoluteThickness[1.6]], 
        Directive[
         RGBColor[1, 0.75, 0], 
         AbsoluteThickness[1.6]], 
        Directive[
         RGBColor[0.647624, 0.37816, 0.614037], 
         AbsoluteThickness[1.6]], 
        Directive[
         RGBColor[0.571589, 0.586483, 0.], 
         AbsoluteThickness[1.6]], 
        Directive[
         RGBColor[0.915, 0.3325, 0.2125], 
         AbsoluteThickness[1.6]], 
        Directive[
         RGBColor[0.40082222609352647`, 0.5220066643438841, 0.85], 
         AbsoluteThickness[1.6]], 
        Directive[
         RGBColor[0.9728288904374106, 0.621644452187053, 0.07336199581899142], 
         AbsoluteThickness[1.6]], 
        Directive[
         RGBColor[0.736782672705901, 0.358, 0.5030266573755369], 
         AbsoluteThickness[1.6]], 
        Directive[
         RGBColor[0.28026441037696703`, 0.715, 0.4292089322474965], 
         AbsoluteThickness[1.6]]}, "DomainPadding" -> Scaled[0.02], 
      "PointSizeFunction" -> "SmallPointSize", "RangePadding" -> Scaled[0.05]},
    PlotLabel->FormBox["\"t=4.0 s\"", TraditionalForm],
    PlotRange->{{-1, 150.}, {0, 0.04180840536930491}},
    PlotRangePadding->{{
       Scaled[0.02], 
       Scaled[0.02]}, {
       Scaled[0.02], 
       Scaled[0.02]}},
    Ticks->{Automatic, Automatic}], ",", 
   GraphicsBox[{{
      {RGBColor[0.368417, 0.506779, 0.709798], PointSize[
       0.0038500000000000006`], AbsoluteThickness[1.6], {
        {RGBColor[0.368417, 0.506779, 0.709798], PointSize[
         0.0038500000000000006`], AbsoluteThickness[1.6], Opacity[0.2], 
         LineBox[{},
          VertexColors->None]}, 
        {RGBColor[0.368417, 0.506779, 0.709798], PointSize[
         0.0038500000000000006`], AbsoluteThickness[1.6], Opacity[0.2], 
         LineBox[{{{0., 0.023517745856009107`}, {0., 0}}, {{1., 
            0.0003656324361347565}, {1., 0}}, {{2., 0.0018100974312851847`}, {
            2., 0}}, {{3., 0.005398481041115376}, {3., 0}}, {{4., 
            0.010971467369190677`}, {4., 0}}, {{5., 0.016391070812380296`}, {
            5., 0}}, {{6., 0.01922052276828197}, {6., 0}}, {{7., 
            0.019208994990472846`}, {7., 0}}, {{8., 0.018424918589972545`}, {
            8., 0}}, {{9., 0.019066745473133542`}, {9., 0}}, {{10., 
            0.021642095422558627`}, {10., 0}}, {{11., 0.02505732552756932}, {
            11., 0}}, {{12., 0.027887422936640746`}, {12., 0}}, {{13., 
            0.029443917356078944`}, {13., 0}}, {{14., 
            0.029975748693877653`}, {14., 0}}, {{15., 0.03018581282415696}, {
            15., 0}}, {{16., 0.030618750339751356`}, {16., 0}}, {{17., 
            0.03136109567738018}, {17., 0}}, {{18., 0.03214098589535786}, {
            18., 0}}, {{19., 0.032624511269729775`}, {19., 0}}, {{20., 
            0.032648961655014984`}, {20., 0}}, {{21., 0.03226706313307878}, {
            21., 0}}, {{22., 0.03164325291885604}, {22., 0}}, {{23., 
            0.030921288576966622`}, {23., 0}}, {{24., 
            0.030155316671907066`}, {24., 0}}, {{25., 0.02932202400560808}, {
            25., 0}}, {{26., 0.028374977773871046`}, {26., 0}}, {{27., 
            0.02729179571265696}, {27., 0}}, {{28., 0.026088571129578755`}, {
            28., 0}}, {{29., 0.024805787151794458`}, {29., 0}}, {{30., 
            0.023485254593112542`}, {30., 0}}, {{31., 
            0.022155046460640704`}, {31., 0}}, {{32., 
            0.020827812472279557`}, {32., 0}}, {{33., 
            0.019507860488117104`}, {33., 0}}, {{34., 
            0.018199243650669432`}, {34., 0}}, {{35., 
            0.016909777287953388`}, {35., 0}}, {{36., 
            0.015650408454322175`}, {36., 0}}, {{37., 
            0.014432273279807934`}, {37., 0}}, {{38., 
            0.013264112878473665`}, {38., 0}}, {{39., 
            0.012151386054541745`}, {39., 0}}, {{40., 0.01109688582450731}, {
            40., 0}}, {{41., 0.010101916848852038`}, {41., 0}}, {{42., 
            0.009167174767674584}, {42., 0}}, {{43., 0.008293129371371052}, {
            43., 0}}, {{44., 0.007479904081361809}, {44., 0}}, {{45., 
            0.006727250211211274}, {45., 0}}, {{46., 0.006033941833248602}, {
            46., 0}}, {{47., 0.005397609857282281}, {47., 0}}, {{48., 
            0.004815866257012337}, {48., 0}}, {{49., 0.004283513756310634}, {
            49., 0}}, {{50., 0.003799735616880438}, {50., 0}}, {{51., 
            0.0033646382829611967`}, {51., 0}}, {{52., 
            0.0029726068025133913`}, {52., 0}}, {{53., 0.00262003536419304}, {
            53., 0}}, {{54., 0.0023034962556597}, {54., 0}}, {{55., 
            0.0020201609473696723`}, {55., 0}}, {{56., 
            0.0017677323296004964`}, {56., 0}}, {{57., 
            0.001543969071874894}, {57., 0}}, {{58., 
            0.0013463256087866721`}, {58., 0}}, {{59., 
            0.0011720241168011207`}, {59., 0}}, {{60., 
            0.0010183953157935134`}, {60., 0}}, {{61., 
            0.000883148652895939}, {61., 0}}, {{62., 0.0007644028371110021}, {
            62., 0}}, {{63., 0.0006605380024586581}, {63., 0}}, {{64., 
            0.0005700274451704892}, {64., 0}}, {{65., 
            0.0004913628458789068}, {65., 0}}, {{66., 
            0.0004230856297538174}, {66., 0}}, {{67., 
            0.00036386343777052835`}, {67., 0}}, {{68., 
            0.00031254228257566433`}, {68., 0}}, {{69., 
            0.00026814466126858335`}, {69., 0}}, {{70., 
            0.0002298287385334441}, {70., 0}}, {{71., 
            0.00019684266714137025`}, {71., 0}}, {{72., 
            0.00016849857238692196`}, {72., 0}}, {{73., 
            0.00014416951142723946`}, {73., 0}}, {{74., 
            0.000123297615317895}, {74., 0}}, {{75., 
            0.00010539963242738046`}, {75., 0}}, {{76., 
            0.00009006329646009974}, {76., 0}}, {{77., 
            0.00007693630171944306}, {77., 0}}, {{78., 
            0.00006571364749359724}, {78., 0}}, {{79., 
            0.00005612806805227456}, {79., 0}}, {{80., 
            0.000047944846929303165`}, {80., 0}}, {{81., 
            0.00004095951723802359}, {81., 0}}, {{82., 
            0.000034996165573799004`}, {82., 0}}, {{83., 
            0.000029904908515898133`}, {83., 0}}, {{84., 
            0.000025558416616962396`}, {84., 0}}, {{85., 
            0.000021848171222464905`}, {85., 0}}, {{86., 
            0.000018681196927709274`}, {86., 0}}, {{87., 
            0.000015977605537688764`}, {87., 0}}, {{88., 
            0.000013668848129003704`}, {88., 0}}, {{89., 
            0.000011696365032146665`}, {89., 0}}, {{90., 
            0.000010010365946353174`}, {90., 0}}, {{91., 
            8.568631505818638*^-6}, {91., 0}}, {{92., 
            7.335351372539199*^-6}, {92., 0}}, {{93., 
            6.280075126899121*^-6}, {93., 0}}, {{94., 
            5.376815893187028*^-6}, {94., 0}}, {{95., 
            4.603351284703862*^-6}, {95., 0}}, {{96., 
            3.940745892133657*^-6}, {96., 0}}, {{97., 
            3.372903591356167*^-6}, {97., 0}}, {{98., 
            2.886251504438307*^-6}, {98., 0}}, {{99., 
            2.4692968167462874`*^-6}, {99., 0}}, {{100., 
            2.1119844889315066`*^-6}, {100., 0}}, {{101., 
            1.8056341030451046`*^-6}, {101., 0}}, {{102., 
            1.542952042866393*^-6}, {102., 0}}, {{103., 
            1.3177592353907913`*^-6}, {103., 0}}, {{104., 
            1.1248068343956174`*^-6}, {104., 0}}, {{105., 
            9.595853563083148*^-7}, {105., 0}}, {{106., 
            8.181768789165568*^-7}, {106., 0}}, {{107., 
            6.971749277301154*^-7}, {107., 0}}, {{108., 
            5.9364752601529*^-7}, {108., 0}}, {{109., 
            5.051006250908057*^-7}, {109., 0}}, {{110., 
            4.294203413968404*^-7}, {110., 0}}, {{111., 
            3.648020523103582*^-7}, {111., 0}}, {{112., 
            3.0968658975253634`*^-7}, {112., 0}}, {{113., 
            2.6271674018872396`*^-7}, {113., 0}}, {{114., 
            2.2271325449612648`*^-7}, {114., 0}}, {{115., 
            1.8866041836814135`*^-7}, {115., 0}}, {{116., 
            1.5969120099117538`*^-7}, {116., 0}}, {{117., 
            1.350679881204951*^-7}, {117., 0}}, {{118., 
            1.1416100069077932`*^-7}, {118., 0}}, {{119., 
            9.642879760004668*^-8}, {119., 0}}, {{120., 
            8.140371866351561*^-8}, {120., 0}}, {{121., 
            6.868217601361346*^-8}, {121., 0}}, {{122., 
            5.791775529532587*^-8}, {122., 0}}, {{123., 
            4.8814992841673354`*^-8}, {123., 0}}, {{124., 
            4.1122816363166823`*^-8}, {124., 0}}, {{125., 
            3.462783437150676*^-8}, {125., 0}}, {{126., 
            2.9148193800474593`*^-8}, {126., 0}}, {{127., 
            2.452855075520884*^-8}, {127., 0}}, {{128., 
            2.0636213834249485`*^-8}, {128., 0}}, {{129., 
            1.7358144372682246`*^-8}, {129., 0}}, {{130., 
            1.4598415848813868`*^-8}, {130., 0}}, {{131., 
            1.2275879000145095`*^-8}, {131., 0}}, {{132., 
            1.0321977162577986`*^-8}, {132., 0}}, {{133., 
            8.67877535748336*^-9}, {133., 0}}, {{134., 
            7.297275138553716*^-9}, {134., 0}}, {{135., 
            6.1360303137442495`*^-9}, {135., 0}}, {{136., 
            5.160019370307636*^-9}, {136., 0}}, {{137., 
            4.339705643226937*^-9}, {137., 0}}, {{138., 
            3.6502269628498844`*^-9}, {138., 0}}, {{139., 
            3.070682952920692*^-9}, {139., 0}}, {{140., 
            2.5835102632729306`*^-9}, {140., 0}}, {{141., 
            2.173945717659664*^-9}, {141., 0}}, {{142., 
            1.8295758648843369`*^-9}, {142., 0}}, {{143., 
            1.5399654506782587`*^-9}, {143., 0}}, {{144., 
            1.2963515082198915`*^-9}, {144., 0}}, {{145., 
            1.0913838851565053`*^-9}, {145., 0}}, {{146., 
            9.188994537255106*^-10}, {146., 0}}, {{147., 
            7.737248310846263*^-10}, {147., 0}}, {{148., 
            6.515073676022482*^-10}, {148., 0}}, {{149., 
            5.485866451300288*^-10}, {149., 0}}, {{150., 
            4.618958373987463*^-10}, {150., 0}}},
          VertexColors->None]}}}, 
      {RGBColor[0.368417, 0.506779, 0.709798], PointSize[
       0.0038500000000000006`], AbsoluteThickness[1.6], {}, 
       GeometricTransformationBox[InsetBox[
         StyleBox["\<\"\[FilledCircle]\"\>",
          StripOnInput->False,
          LineColor->RGBColor[0.368417, 0.506779, 0.709798],
          FrontFaceColor->RGBColor[0.368417, 0.506779, 0.709798],
          BackFaceColor->RGBColor[0.368417, 0.506779, 0.709798],
          GraphicsColor->RGBColor[0.368417, 0.506779, 0.709798],
          PointSize->0.0038500000000000006`,
          Thickness->Absolute[1.6],
          FontSize->8.96,
          
          FontColor->RGBColor[
           0.368417, 0.506779, 0.709798]], {0, 0}], CompressedData["
1:eJxFlHs0lHkch6Xopto2kluEFLq5pqsPZdwZY5gxY8Y70+U4uhDVZnVqVlGt
CFsIMTXd6EKdjls27Cmp6IJstZskWV2XLlSi7Zz5vmfnnPeP5zzzvJ857+89
M0MezVszUkNDI/v7NeL7panx/8d6QqDTWL0cVzX1unaXaol9+xcSa0CjjhNk
cFpCPAbPU7kV5cZbiX+AMClovdO2ZGJdtJ4QWDY3pBNPg6PqdmzK+d+IjXGn
SP9+0hmWzaA1wlA8+DiT2By6i4aVS5JZb4le68UxQussYivkmhafVJ4+TDwb
Z+e89UhKyye2gaPFpgcpVgXEc/BHGzb1X2B5HpxM9+aNfsHyAhwxikpNEhUS
2yHBKrf2wEQlsT3q3NOTGzaz7IDYWf/0zb7EsiOeaZhIJOUsO2HpiJufA5JY
dkZTx0MmxYHlhThytXZ/axG754JhE+X4sU/Z37MIvAhlRbY2y4vRq+2WzJ94
hHgJ1ty1iJS9yyNeiq4ZjhH9ZbnEyyCw4NiXrmWfz3JUKIvqduuw5+sKJuPj
tzsl7PME7FVF9zuDD6lZAXx4vFzc/pl9/m54m2aT0XyMzkfhhmWt1X23uBnk
3SHqfDWjSJvOW+EO/env3xSnpZJfAQPTBdMW2qSQX4HCxOMbWjr3kl+JMQuO
NvVX0vujWIlnxn3B3NLd5D1Q7Z8tXVafSN4Dww1xg18HFeQ5mHbpl62uqh3k
OZg/IP95TFoCeU+cuhD9Znz5NvKeaEwY9bjJiH1/vdAjd3Zrqowj74WB1tcD
WSmbyHvDO/FUcqFZNHlvGI5dv352+jryPihcr2WmKYok74Oc4l31+VvXkPdF
efgl84Z2OXlffDoYd/LQfoa8H/yWN5pH9oeT90PE0N82Hb5h5P0xYX+kSffE
UPL+0Fliwm1xCCYfAMPbD45vKeGSDwAGNvus6vUjH4j40kfZHB1v8oF4yZl5
YPi4B3kubLsnFlSfc1czuMg3xbmHBqDvc1GUsaXPvmqJmmu5yAqqTT/ygP1/
CMJB3cdPsxIcqQ+CZ9HQ/opMO+qDoOHV2nrNdB71QThzoOpYX6M19TzE1zuW
P9Gzop6H9mrp2eTn5tTzMGATEzfP2ox6HrSXnnnuetSI+mCck9SfHJ+vT30w
iqpFh41sdakPRjJfv31g0WTqg9FXeOWybMME6vnIykxeo2Mxlno+TF2u+e6I
16KeD+H12/pGYZrU87GqBsX7xN+Wq/sQvOGbjbrR+EXNCIGbS0dXc0+/mhUh
kP/UOeVi1ns114ag+bb1hQ+1vdSH4klVzrzI4tfUh6KrirGN2dNDfSh8zjm4
cIa7qA+FSbhdjeunp9QLMOfb/DGcq+3UC+AVq9UzV/CIegFufJ3SHZjaRr0A
aTdfpN8JaKFeiPc7UwcFe+5SL0TSLy/Ebr6N1AsROHVnylznBuqFcDEb9qwv
u0p9GDpfRNXGlddRH4aZKwwvWPheoT4M5//il73prKQ+DMZJ+rmXjcqoF0E8
sMtO88lF6kXoyL3ntsqglHoRhEzHoN7mM9SL0JCj/7Rk9SnqxajfMr189SsV
9WIU2km1Gt4pqRdjeARzTH4vn3oxqvhlq5GQQ304SnalajMNB6kPR8o7/00x
RzOoD0fP9S8KaVcq9eHIZ95m8Xj7qJfAMV91+t3GJOoleK2zPavbLJF6CWzb
bNP1TuygXoJD8b3CfZ3x1EuhZT5OovVoC/VS5Hn7FzRFx1IvRe6UkEezpkVT
L8XQDcsnuk5R1EegaX73to4pa6mPgLKmL885W059BBSTPty084ugPgI+ejZc
caiIegbFJdVxMbND1WzGoEZg0ixV8eh+DO4FR8nSwwLVzDBYWVvJVIf70P0Z
GDLalhk2HDUrGSwSV413UrnTHoNRwt1hMQJXNXcw+GgtGjomWkz7MryMHRmi
sHamfRks/0xISVPZ074MZT4eBv+K5tO+DJcnebUoGBval+H4re2D9nZWtC/D
UN6AKu2sOe1/v1/rZd8DG01pX4bRk40/tm02pH05dje2jYvymEr7cvyaf2Xk
x5ofaV+OwqvygsrMSbQvh0Wvw8a6Q+NoX45XYnfbCrk27ctRUDMrYN1DTdqX
I82/5VXd79+W/QeDprXe
        "]], {}}}, 
     ArrowBox[{{10, 0.023517745856009107`}, {0.5, 0.023517745856009107`}}]},
    AspectRatio->NCache[GoldenRatio^(-1), 0.6180339887498948],
    Axes->True,
    AxesLabel->{
      FormBox["\"z\"", TraditionalForm], 
      FormBox[
      "\"\\!\\(\\*SubscriptBox[\\(p\\), \\(z\\)]\\)\"", TraditionalForm]},
    AxesOrigin->{-1, 0},
    BaseStyle->{FontSize -> 18},
    Epilog->{
      InsetBox[
       FormBox["0", TraditionalForm], {-1, 0}, {-1, 1.2}]},
    FrameTicks->{{Automatic, Automatic}, {Automatic, Automatic}},
    GridLines->{{{23.038421317980124`, 
        Thickness[Large]}, {-2.76418455642073, {
         Dashing[{Small, Small}], 
         Thickness[Large]}}, {48.84102719238098, {
         Dashing[{Small, Small}], 
         Thickness[Large]}}}, None},
    GridLinesStyle->Directive[
      GrayLevel[0.5, 0.4]],
    ImageSize->Medium,
    Method->{
     "MessagesHead" -> DiscretePlot, "AxisPadding" -> Scaled[0.02], 
      "DefaultBoundaryStyle" -> Automatic, "DefaultMeshStyle" -> 
      AbsolutePointSize[6], "DefaultPlotStyle" -> {
        Directive[
         RGBColor[0.368417, 0.506779, 0.709798], 
         AbsoluteThickness[1.6]], 
        Directive[
         RGBColor[0.880722, 0.611041, 0.142051], 
         AbsoluteThickness[1.6]], 
        Directive[
         RGBColor[0.560181, 0.691569, 0.194885], 
         AbsoluteThickness[1.6]], 
        Directive[
         RGBColor[0.922526, 0.385626, 0.209179], 
         AbsoluteThickness[1.6]], 
        Directive[
         RGBColor[0.528488, 0.470624, 0.701351], 
         AbsoluteThickness[1.6]], 
        Directive[
         RGBColor[0.772079, 0.431554, 0.102387], 
         AbsoluteThickness[1.6]], 
        Directive[
         RGBColor[0.363898, 0.618501, 0.782349], 
         AbsoluteThickness[1.6]], 
        Directive[
         RGBColor[1, 0.75, 0], 
         AbsoluteThickness[1.6]], 
        Directive[
         RGBColor[0.647624, 0.37816, 0.614037], 
         AbsoluteThickness[1.6]], 
        Directive[
         RGBColor[0.571589, 0.586483, 0.], 
         AbsoluteThickness[1.6]], 
        Directive[
         RGBColor[0.915, 0.3325, 0.2125], 
         AbsoluteThickness[1.6]], 
        Directive[
         RGBColor[0.40082222609352647`, 0.5220066643438841, 0.85], 
         AbsoluteThickness[1.6]], 
        Directive[
         RGBColor[0.9728288904374106, 0.621644452187053, 0.07336199581899142], 
         AbsoluteThickness[1.6]], 
        Directive[
         RGBColor[0.736782672705901, 0.358, 0.5030266573755369], 
         AbsoluteThickness[1.6]], 
        Directive[
         RGBColor[0.28026441037696703`, 0.715, 0.4292089322474965], 
         AbsoluteThickness[1.6]]}, "DomainPadding" -> Scaled[0.02], 
      "PointSizeFunction" -> "SmallPointSize", "RangePadding" -> Scaled[0.05]},
    PlotLabel->FormBox["\"t=5.0 s\"", TraditionalForm],
    PlotRange->{{-1, 150.}, {0, 0.032648961655014984`}},
    PlotRangePadding->{{
       Scaled[0.02], 
       Scaled[0.02]}, {
       Scaled[0.02], 
       Scaled[0.02]}},
    Ticks->{Automatic, Automatic}], ",", 
   GraphicsBox[{{
      {RGBColor[0.368417, 0.506779, 0.709798], PointSize[
       0.0038500000000000006`], AbsoluteThickness[1.6], {
        {RGBColor[0.368417, 0.506779, 0.709798], PointSize[
         0.0038500000000000006`], AbsoluteThickness[1.6], Opacity[0.2], 
         LineBox[{},
          VertexColors->None]}, 
        {RGBColor[0.368417, 0.506779, 0.709798], PointSize[
         0.0038500000000000006`], AbsoluteThickness[1.6], Opacity[0.2], 
         LineBox[{{{0., 0.023517745856009107`}, {0., 0}}, {{1., 
            0.00006915420277186027}, {1., 0}}, {{2., 
            0.00043106584558041434`}, {2., 0}}, {{3., 0.001650829529279581}, {
            3., 0}}, {{4., 0.004376562858759098}, {4., 0}}, {{5., 
            0.008590810829094969}, {5., 0}}, {{6., 0.013067828005987056`}, {
            6., 0}}, {{7., 0.015996327342594225`}, {7., 0}}, {{8., 
            0.016432720401011257`}, {8., 0}}, {{9., 0.015100467113570985`}, {
            9., 0}}, {{10., 0.013753454542239028`}, {10., 0}}, {{11., 
            0.013852854894621607`}, {11., 0}}, {{12., 
            0.015735330909212208`}, {12., 0}}, {{13., 
            0.018689944783828846`}, {13., 0}}, {{14., 
            0.021591510138997745`}, {14., 0}}, {{15., 
            0.023563801768722747`}, {15., 0}}, {{16., 
            0.024342877565401284`}, {16., 0}}, {{17., 
            0.024256826092932945`}, {17., 0}}, {{18., 
            0.023925933637543063`}, {18., 0}}, {{19., 0.02389091547625425}, {
            19., 0}}, {{20., 0.024368221211721715`}, {20., 0}}, {{21., 
            0.025224157720180742`}, {21., 0}}, {{22., 
            0.026126705963262553`}, {22., 0}}, {{23., 0.02675435228040638}, {
            23., 0}}, {{24., 0.026944914834980023`}, {24., 0}}, {{25., 
            0.02672915526880777}, {25., 0}}, {{26., 0.026265306665534206`}, {
            26., 0}}, {{27., 0.025733308011404235`}, {27., 0}}, {{28., 
            0.02524954137408738}, {28., 0}}, {{29., 0.0248355422611472}, {
            29., 0}}, {{30., 0.02443922334030053}, {30., 0}}, {{31., 
            0.02398331076395101}, {31., 0}}, {{32., 0.02341076092286211}, {
            32., 0}}, {{33., 0.0227074650862186}, {33., 0}}, {{34., 
            0.021898917463349675`}, {34., 0}}, {{35., 0.02103034178926365}, {
            35., 0}}, {{36., 0.020144251749382194`}, {36., 0}}, {{37., 
            0.01926616062434307}, {37., 0}}, {{38., 0.01840211635017877}, {
            38., 0}}, {{39., 0.01754530398162645}, {39., 0}}, {{40., 
            0.016685896423184673`}, {40., 0}}, {{41., 
            0.015818723001845114`}, {41., 0}}, {{42., 0.01494626642049937}, {
            42., 0}}, {{43., 0.014077032431838913`}, {43., 0}}, {{44., 
            0.013221879830044542`}, {44., 0}}, {{45., 
            0.012390364207769188`}, {45., 0}}, {{46., 
            0.011588110864778437`}, {46., 0}}, {{47., 0.01081767702199575}, {
            47., 0}}, {{48., 0.010077923746413909`}, {48., 0}}, {{49., 
            0.009368456878742448}, {49., 0}}, {{50., 0.008688160781566246}, {
            50., 0}}, {{51., 0.008039826658905385}, {51., 0}}, {{52., 
            0.007423319814157701}, {52., 0}}, {{53., 0.006839695609385665}, {
            53., 0}}, {{54., 0.006289485681141711}, {54., 0}}, {{55., 
            0.005772552880425703}, {55., 0}}, {{56., 0.005288248985662182}, {
            56., 0}}, {{57., 0.004835660315499842}, {57., 0}}, {{58., 
            0.004413759636235699}, {58., 0}}, {{59., 
            0.0040214383506749244`}, {59., 0}}, {{60., 
            0.003657495906780393}, {60., 0}}, {{61., 0.003320650650804865}, {
            61., 0}}, {{62., 0.0030095779230122407`}, {62., 0}}, {{63., 
            0.002722950425664541}, {63., 0}}, {{64., 
            0.0024594603796608667`}, {64., 0}}, {{65., 
            0.002217819079949813}, {65., 0}}, {{66., 
            0.0019967424772200813`}, {66., 0}}, {{67., 
            0.0017949375978030416`}, {67., 0}}, {{68., 
            0.001611102571723421}, {68., 0}}, {{69., 
            0.0014439439750302252`}, {69., 0}}, {{70., 
            0.0012922047045259507`}, {70., 0}}, {{71., 
            0.001154690205460575}, {71., 0}}, {{72., 
            0.0010302830602985408`}, {72., 0}}, {{73., 
            0.0009179430862491855}, {73., 0}}, {{74., 
            0.0008166972377706434}, {74., 0}}, {{75., 
            0.0007256270364795628}, {75., 0}}, {{76., 
            0.0006438601543844947}, {76., 0}}, {{77., 
            0.0005705688569788907}, {77., 0}}, {{78., 
            0.0005049738931355366}, {78., 0}}, {{79., 
            0.00044635009884173735`}, {79., 0}}, {{80., 
            0.0003940300531110954}, {80., 0}}, {{81., 
            0.0003474038849270779}, {81., 0}}, {{82., 
            0.0003059154848835726}, {82., 0}}, {{83., 
            0.0002690568183868199}, {83., 0}}, {{84., 
            0.00023636231760441754`}, {84., 0}}, {{85., 
            0.00020740466485101464`}, {85., 0}}, {{86., 
            0.00018179225428105683`}, {86., 0}}, {{87., 
            0.00015916780101919882`}, {87., 0}}, {{88., 
            0.0001392072488538661}, {88., 0}}, {{89., 
            0.00012161829906438267`}, {89., 0}}, {{90., 
            0.00010613829227220688`}, {90., 0}}, {{91., 
            0.00009253158718424445}, {91., 0}}, {{92., 
            0.0000805867851389605}, {92., 0}}, {{93., 
            0.00007011414437508772}, {93., 0}}, {{94., 
            0.00006094339623120541}, {94., 0}}, {{95., 
            0.00005292195247792583}, {95., 0}}, {{96., 
            0.00004591346213979765}, {96., 0}}, {{97., 
            0.00003979645632507317}, {97., 0}}, {{98., 
            0.00003446310949131819}, {98., 0}}, {{99., 
            0.000029817865676309237`}, {99., 0}}, {{100., 
            0.000025776189082865635`}, {100., 0}}, {{101., 
            0.000022263287119871444`}, {101., 0}}, {{102., 
            0.000019213099218582288`}, {102., 0}}, {{103., 
            0.000016567303293790296`}, {103., 0}}, {{104., 
            0.000014274479665240483`}, {104., 0}}, {{105., 
            0.000012289373381266395`}, {105., 0}}, {{106., 
            0.000010572228363713225`}, {106., 0}}, {{107., 
            9.088178032415172*^-6}, {107., 0}}, {{108., 
            7.806688021072331*^-6}, {108., 0}}, {{109., 
            6.70105112421601*^-6}, {109., 0}}, {{110., 
            5.747933887576682*^-6}, {110., 0}}, {{111., 
            4.926972182326868*^-6}, {111., 0}}, {{112., 
            4.2204118594625175`*^-6}, {112., 0}}, {{113., 
            3.612790250278303*^-6}, {113., 0}}, {{114., 
            3.0906544108692895`*^-6}, {114., 0}}, {{115., 
            2.6423123218656425`*^-6}, {115., 0}}, {{116., 
            2.2576135536388417`*^-6}, {116., 0}}, {{117., 
            1.927756078895774*^-6}, {117., 0}}, {{118., 
            1.645116034040743*^-6}, {118., 0}}, {{119., 
            1.4030974801242133`*^-6}, {119., 0}}, {{120., 
            1.1959996759675148`*^-6}, {120., 0}}, {{121., 
            1.018899943480798*^-6}, {121., 0}}, {{122., 
            8.675506778751616*^-7}, {122., 0}}, {{123., 
            7.38289294213869*^-7}, {123., 0}}, {{124., 
            6.279599091702064*^-7}, {124., 0}}, {{125., 
            5.338454500969676*^-7}, {125., 0}}, {{126., 
            4.536088074726755*^-7}, {126., 0}}, {{127., 
            3.8524169405254387`*^-7}, {127., 0}}, {{128., 
            3.2702005162568497`*^-7}, {128., 0}}, {{129., 
            2.7746509315098515`*^-7}, {129., 0}}, {{130., 
            2.353093013838567*^-7}, {130., 0}}, {{131., 
            1.9946686513695896`*^-7}, {131., 0}}, {{132., 
            1.69008106371569*^-7}, {132., 0}}, {{133., 
            1.4313746063557347`*^-7}, {133., 0}}, {{134., 
            1.2117456265547022`*^-7}, {134., 0}}, {{135., 
            1.0253799409656616`*^-7}, {135., 0}}, {{136., 
            8.673128707098866*^-8}, {136., 0}}, {{137., 
            7.33308390082854*^-8}, {137., 0}}, {{138., 
            6.197546482470264*^-8}, {138., 0}}, {{139., 
            5.235737299389846*^-8}, {139., 0}}, {{140., 
            4.4214393866344376`*^-8}, {140., 0}}, {{141., 
            3.732331130214821*^-8}, {141., 0}}, {{142., 
            3.149415902782443*^-8}, {142., 0}}, {{143., 
            2.656535051373058*^-8}, {143., 0}}, {{144., 
            2.23995192241175*^-8}, {144., 0}}, {{145., 
            1.8879961258403357`*^-8}, {145., 0}}, {{146., 
            1.5907586812879195`*^-8}, {146., 0}}, {{147., 
            1.3398307538922692`*^-8}, {147., 0}}, {{148., 
            1.1280797633973711`*^-8}, {148., 0}}, {{149., 
            9.494581606381294*^-9}, {149., 0}}, {{150., 
            7.988402976993799*^-9}, {150., 0}}},
          VertexColors->None]}}}, 
      {RGBColor[0.368417, 0.506779, 0.709798], PointSize[
       0.0038500000000000006`], AbsoluteThickness[1.6], {}, 
       GeometricTransformationBox[InsetBox[
         StyleBox["\<\"\[FilledCircle]\"\>",
          StripOnInput->False,
          LineColor->RGBColor[0.368417, 0.506779, 0.709798],
          FrontFaceColor->RGBColor[0.368417, 0.506779, 0.709798],
          BackFaceColor->RGBColor[0.368417, 0.506779, 0.709798],
          GraphicsColor->RGBColor[0.368417, 0.506779, 0.709798],
          PointSize->0.0038500000000000006`,
          Thickness->Absolute[1.6],
          FontSize->8.96,
          
          FontColor->RGBColor[
           0.368417, 0.506779, 0.709798]], {0, 0}], CompressedData["
1:eJxF1HlYzAkcx/EhuvAIlShUShel5Ajl06VM6ZjpmJqaq0NtsQmVY+2kNdmo
lCTEU3JGDXKmaCWFNtKwjvEIy1MShaJ6sJ5nvr9ne5754/18es13mpknE8mv
nBg1Fou15+dj2M/HcNb/P1Zj/Odq6RUtUVXPEs0DCy2VxuOpWShNzz6vh8XU
mnjfUn1edzSfWgcawpwjlt2rqXXh3rnWaGxROrUBtrZz7Pzqs6iN0Jdvww8V
76Q2RsqBNofaNqZNEVHvGvX9XQ61GYQu1QkN1juoZ+CCs+L8SwHTlnjFLbR9
Z8R4a8hdVvevnb6LeiZMl526qGdUSG0LltezL4YmzN87G+evmipDupm2x4cN
BqOaHjLtgCzpDydtKdNzUJ6Q56BMYdoRH0aWHx76xPRcWDR25EUo9lLPQ0/k
8Zy+un3U88E+7TV7c8x+6gVIHtQqSd7DtBOqat66vBIwvRBvV+75l/2a8YtQ
cMlv3IMwphej36tea8RT5p4z5GpWGr+tYtoFa970ZhSpM70E5lNltbq5zOsF
ovUs8r993aNqKXBiXaVdCahZrrhQxl5/MpHeP6krNhU94A1u2027Gxptnj0+
U1JAuxteuzlabKlm3n93xD3YN23Yo3za3VF71CEh5kse7R7wLb2RbahPLfXA
aYkis8mB+Tw9kfvLrS7zYvo+SD0x1oDvn6BgPv+l0M48c3K87nbal0J9V8q2
qaI/afeCHjZ3pl/JpN0LCyqcNAssZLR7Y3DmAo2asj9o94as3/3HDbsM2pch
PCd8zqQ79H2WLsNDS5mHXaqUdjYOKz2d367YTDsbbzb53+1R20S7D14Ef/zM
ql9Puw8qK4TP+g6n0u6L/f1mmSYn1tHuC8nz7MqcljW0L4fm97ICK91k2pdD
zcmurCktiXY/FGb9ZcXtX0m7Hxp62Fc75iTQ7o/mIpNHWcfiaPcHR13ZnuQX
S3sA+NXyGqV5tKoRAP/ykOzJNhL6/QDE6id+TuOLVF0XgGWnBvMy4iLJB+Jb
wa15a2PCyQdiqHGvVujxUPKBeN23dfEbm2DygVi15ZH1tC4OeQ7yq2eqcV4E
kOfA+fHGG+66fuQ50Nl1tP/TdTZ5DrY9GeHAavQiz0W9uaPFxEme5LmoGeSx
vc66kecCHcWzNHaAPBddS2smZMCZfBB+v6pvX33fiXwQ4rXVuGk35pEPAl/z
Git+tCP5IAx4hi1WP2RPPhj3+swfs4ZsyQdD4RyYzrOzIR8MTvs/+R/aLMgH
w+X9wI8mpRn5EETZ51uNXGJKPgTRH1+mlr+YRj4EWy6MHGy9b0g+BKdrbXee
djUgH4rrVQtW6hvrkQ9Fn9tohZeY/n9LQ+FzM2SG/NNY8qGwONaZpHNtFHke
0rU/b48dr0mehxGmt9uino0gz0PWzq7E3HHDyfPgdzfReKbHDxeVD4NmidLJ
RWNI1QhDosFAkivvi6qlYchM6p22wfyzquvCUJncHA9hL/lwNOe93Z79oZt8
OAYGmg60NHSSD8fzwhzWO5s35MPxbau0YtbYV+T5eBczRdNO2E6ej8na3h0O
hkryfAj6vbWaDR+R52Nz3ri/fcoV5COwUpoyWFrVSj4CaYLG1XF+LeQjUDFg
ucik+xb5CEgcS3M51jfJR+JBwPxZs3uuk4/ExOJzRm02deQjUWYvmHtp7xXy
kZi+Kuu7a9ZF8gL4RvTsaNQ5R16AuP3KYDODM+QFkAdUTXE0qiAvwJ2Rt7lP
G46TFyLK6uBq0/FHyAsx0doj92xnKXkhphdMONSTdJC8EAL95FexT/aSF8HO
6USM1cfdqjYWobU9U3LvYD49nwgzrqilW+/OVbVIhP61dZNKG7Lo+UXoDEpS
nyCXqbpEhDtNsxOs52XQPRGmxxdflrlLVd0uQpjtsDS+bCPdFyNaaNpj7J1K
98W4m7Go3lW+hu6LcWwFu6PrUBLdF2P5zeE+vYaJdF+M2qCN8saaFXRfjNb6
q54VWtF0X4w84eW5sg4R3f/p75wNXyiLoPsSnOFf1jIdw6P7EvAVn6zknkF0
X4Kvz206DusG0n0JJldenNHc4Ev3JeAWWxvLnbzpvgSK9+vzqqI86L4ELSaR
DSctXF3+A7M+qqA=
        "]], {}}}, 
     ArrowBox[{{10, 0.023517745856009107`}, {0.5, 0.023517745856009107`}}]},
    AspectRatio->NCache[GoldenRatio^(-1), 0.6180339887498948],
    Axes->True,
    AxesLabel->{
      FormBox["\"z\"", TraditionalForm], 
      FormBox[
      "\"\\!\\(\\*SubscriptBox[\\(p\\), \\(z\\)]\\)\"", TraditionalForm]},
    AxesOrigin->{-1, 0},
    BaseStyle->{FontSize -> 18},
    Epilog->{
      InsetBox[
       FormBox["0", TraditionalForm], {-1, 0}, {-1, 1.2}]},
    FrameTicks->{{Automatic, Automatic}, {Automatic, Automatic}},
    GridLines->{{{28.59298712149399, 
        Thickness[Large]}, {-3.439788432296716, {
         Dashing[{Small, Small}], 
         Thickness[Large]}}, {60.6257626752847, {
         Dashing[{Small, Small}], 
         Thickness[Large]}}}, None},
    GridLinesStyle->Directive[
      GrayLevel[0.5, 0.4]],
    ImageSize->Medium,
    Method->{
     "MessagesHead" -> DiscretePlot, "AxisPadding" -> Scaled[0.02], 
      "DefaultBoundaryStyle" -> Automatic, "DefaultMeshStyle" -> 
      AbsolutePointSize[6], "DefaultPlotStyle" -> {
        Directive[
         RGBColor[0.368417, 0.506779, 0.709798], 
         AbsoluteThickness[1.6]], 
        Directive[
         RGBColor[0.880722, 0.611041, 0.142051], 
         AbsoluteThickness[1.6]], 
        Directive[
         RGBColor[0.560181, 0.691569, 0.194885], 
         AbsoluteThickness[1.6]], 
        Directive[
         RGBColor[0.922526, 0.385626, 0.209179], 
         AbsoluteThickness[1.6]], 
        Directive[
         RGBColor[0.528488, 0.470624, 0.701351], 
         AbsoluteThickness[1.6]], 
        Directive[
         RGBColor[0.772079, 0.431554, 0.102387], 
         AbsoluteThickness[1.6]], 
        Directive[
         RGBColor[0.363898, 0.618501, 0.782349], 
         AbsoluteThickness[1.6]], 
        Directive[
         RGBColor[1, 0.75, 0], 
         AbsoluteThickness[1.6]], 
        Directive[
         RGBColor[0.647624, 0.37816, 0.614037], 
         AbsoluteThickness[1.6]], 
        Directive[
         RGBColor[0.571589, 0.586483, 0.], 
         AbsoluteThickness[1.6]], 
        Directive[
         RGBColor[0.915, 0.3325, 0.2125], 
         AbsoluteThickness[1.6]], 
        Directive[
         RGBColor[0.40082222609352647`, 0.5220066643438841, 0.85], 
         AbsoluteThickness[1.6]], 
        Directive[
         RGBColor[0.9728288904374106, 0.621644452187053, 0.07336199581899142], 
         AbsoluteThickness[1.6]], 
        Directive[
         RGBColor[0.736782672705901, 0.358, 0.5030266573755369], 
         AbsoluteThickness[1.6]], 
        Directive[
         RGBColor[0.28026441037696703`, 0.715, 0.4292089322474965], 
         AbsoluteThickness[1.6]]}, "DomainPadding" -> Scaled[0.02], 
      "PointSizeFunction" -> "SmallPointSize", "RangePadding" -> Scaled[0.05]},
    PlotLabel->FormBox["\"t=6.0 s\"", TraditionalForm],
    PlotRange->{{-1, 150.}, {0, 0.026944914834980023`}},
    PlotRangePadding->{{
       Scaled[0.02], 
       Scaled[0.02]}, {
       Scaled[0.02], 
       Scaled[0.02]}},
    Ticks->{Automatic, Automatic}], ",", 
   GraphicsBox[{{
      {RGBColor[0.368417, 0.506779, 0.709798], PointSize[
       0.0038500000000000006`], AbsoluteThickness[1.6], {
        {RGBColor[0.368417, 0.506779, 0.709798], PointSize[
         0.0038500000000000006`], AbsoluteThickness[1.6], Opacity[0.2], 
         LineBox[{},
          VertexColors->None]}, 
        {RGBColor[0.368417, 0.506779, 0.709798], PointSize[
         0.0038500000000000006`], AbsoluteThickness[1.6], Opacity[0.2], 
         LineBox[{{{0., 0.023517745856009107`}, {0., 0}}, {{1., 
            0.000012611430231503774`}, {1., 0}}, {{2., 
            0.00009481986517229421}, {2., 0}}, {{3., 
            0.00044410881357672424`}, {3., 0}}, {{4., 
            0.0014588133591100917`}, {4., 0}}, {{5., 0.00358864626809303}, {
            5., 0}}, {{6., 0.006897360303039659}, {6., 0}}, {{7., 
            0.010678168214453844`}, {7., 0}}, {{8., 0.013647565720345693`}, {
            8., 0}}, {{9., 0.014747627038133891`}, {9., 0}}, {{10., 
            0.013899309732200103`}, {10., 0}}, {{11., 
            0.012049122770292853`}, {11., 0}}, {{12., 0.01053494773488815}, {
            12., 0}}, {{13., 0.010337355881841852`}, {13., 0}}, {{14., 
            0.011698570578747711`}, {14., 0}}, {{15., 
            0.014183801779064175`}, {15., 0}}, {{16., 
            0.016996189076473194`}, {16., 0}}, {{17., 0.01934035598172097}, {
            17., 0}}, {{18., 0.02070685781944526}, {18., 0}}, {{19., 
            0.021008872082459593`}, {19., 0}}, {{20., 0.02054725128770908}, {
            20., 0}}, {{21., 0.019835954344694973`}, {21., 0}}, {{22., 
            0.019372069559836967`}, {22., 0}}, {{23., 0.01944985793886104}, {
            23., 0}}, {{24., 0.02008606801447383}, {24., 0}}, {{25., 
            0.02106572341252918}, {25., 0}}, {{26., 0.022066627563538804`}, {
            26., 0}}, {{27., 0.0227985653238813}, {27., 0}}, {{28., 
            0.02310181151548419}, {28., 0}}, {{29., 0.022977429822275318`}, {
            29., 0}}, {{30., 0.022553269094898905`}, {30., 0}}, {{31., 
            0.022012115115610863`}, {31., 0}}, {{32., 0.02151620148757061}, {
            32., 0}}, {{33., 0.021155914106389357`}, {33., 0}}, {{34., 
            0.02093553360632084}, {34., 0}}, {{35., 0.020792621629613976`}, {
            35., 0}}, {{36., 0.020636375772669417`}, {36., 0}}, {{37., 
            0.020386938571420612`}, {37., 0}}, {{38., 
            0.020001594577856212`}, {38., 0}}, {{39., 0.01948183053988142}, {
            39., 0}}, {{40., 0.018863463133890576`}, {40., 0}}, {{41., 
            0.018197416367343015`}, {41., 0}}, {{42., 
            0.017530108159773506`}, {42., 0}}, {{43., 
            0.016890297508041986`}, {43., 0}}, {{44., 
            0.016285184858205248`}, {44., 0}}, {{45., 
            0.015704836129777203`}, {45., 0}}, {{46., 
            0.015131225978634047`}, {46., 0}}, {{47., 
            0.014547044251369524`}, {47., 0}}, {{48., 
            0.013942671909236714`}, {48., 0}}, {{49., 
            0.013318862955663723`}, {49., 0}}, {{50., 
            0.012680210270004584`}, {50., 0}}, {{51., 
            0.012042881846745773`}, {51., 0}}, {{52., 
            0.011416906818753745`}, {52., 0}}, {{53., 
            0.010810587159834722`}, {53., 0}}, {{54., 
            0.010227653708591524`}, {54., 0}}, {{55., 0.009667798930390515}, {
            55., 0}}, {{56., 0.00912831484746264}, {56., 0}}, {{57., 
            0.00860601512267527}, {57., 0}}, {{58., 0.008098735346432847}, {
            58., 0}}, {{59., 0.007606016326113049}, {59., 0}}, {{60., 
            0.007128957502449345}, {60., 0}}, {{61., 0.00666953043985365}, {
            61., 0}}, {{62., 0.006229754802493087}, {62., 0}}, {{63., 
            0.005811063394300797}, {63., 0}}, {{64., 0.005414012437221911}, {
            64., 0}}, {{65., 0.00503832857745119}, {65., 0}}, {{66., 
            0.0046831785326136195`}, {66., 0}}, {{67., 
            0.004347510911158082}, {67., 0}}, {{68., 0.00403034075478301}, {
            68., 0}}, {{69., 0.0037309036691941097`}, {69., 0}}, {{70., 
            0.0034486710786457656`}, {70., 0}}, {{71., 
            0.0031832672081782676`}, {71., 0}}, {{72., 
            0.0029343490478586786`}, {72., 0}}, {{73., 
            0.002701503793824019}, {73., 0}}, {{74., 
            0.0024841948902138257`}, {74., 0}}, {{75., 
            0.002281761260514854}, {75., 0}}, {{76., 0.002093454798083423}, {
            76., 0}}, {{77., 0.0019184930382969187`}, {77., 0}}, {{78., 
            0.001756106186963443}, {78., 0}}, {{79., 
            0.0016055661856209087`}, {79., 0}}, {{80., 
            0.0014661953711544607`}, {80., 0}}, {{81., 
            0.0013373597673892671`}, {81., 0}}, {{82., 
            0.0012184553774725426`}, {82., 0}}, {{83., 
            0.001108895247608658}, {83., 0}}, {{84., 0.00100810204046978}, {
            84., 0}}, {{85., 0.0009155072378966367}, {85., 0}}, {{86., 
            0.0008305553291909311}, {86., 0}}, {{87., 
            0.0007527100975732563}, {87., 0}}, {{88., 
            0.0006814603061126071}, {88., 0}}, {{89., 
            0.0006163231501309345}, {89., 0}}, {{90., 
            0.0005568451118970743}, {90., 0}}, {{91., 
            0.0005026008169415429}, {91., 0}}, {{92., 
            0.00045319091550503513`}, {92., 0}}, {{93., 
            0.00040823993153645276`}, {93., 0}}, {{94., 
            0.0003673946608362586}, {94., 0}}, {{95., 
            0.0003303232458111827}, {95., 0}}, {{96., 
            0.0002967147188543069}, {96., 0}}, {{97., 
            0.0002662787728201913}, {97., 0}}, {{98., 
            0.0002387453826874958}, {98., 0}}, {{99., 
            0.0002138640689334893}, {99., 0}}, {{100., 
            0.0001914032585469859}, {100., 0}}, {{101., 
            0.00017114881019772202`}, {101., 0}}, {{102., 
            0.0001529031000489401}, {102., 0}}, {{103., 
            0.00013648386654160566`}, {103., 0}}, {{104., 
            0.00012172321768348554`}, {104., 0}}, {{105., 
            0.0001084667463349433}, {105., 0}}, {{106., 
            0.00009657272132629149}, {106., 0}}, {{107., 
            0.00008591131259342968}, {107., 0}}, {{108., 
            0.00007636381960420089}, {108., 0}}, {{109., 
            0.0000678218937793272}, {109., 0}}, {{110., 
            0.00006018676518005556}, {110., 0}}, {{111., 
            0.00005336849332244375}, {111., 0}}, {{112., 
            0.00004728526065473116}, {112., 0}}, {{113., 
            0.000041862719287154}, {113., 0}}, {{114., 
            0.00003703339228024628}, {114., 0}}, {{115., 
            0.0000327361238084555}, {115., 0}}, {{116., 
            0.000028915569361510253`}, {116., 0}}, {{117., 
            0.000025521717709964005`}, {117., 0}}, {{118., 
            0.000022509439371374957`}, {118., 0}}, {{119., 
            0.000019838059971085293`}, {119., 0}}, {{120., 
            0.000017470959625746248`}, {120., 0}}, {{121., 
            0.000015375200502656017`}, {121., 0}}, {{122., 
            0.000013521184124230771`}, {122., 0}}, {{123., 
            0.00001188233847980415}, {123., 0}}, {{124., 
            0.00001043483339795299}, {124., 0}}, {{125., 
            9.157321526673293*^-6}, {125., 0}}, {{126., 
            8.030701904999303*^-6}, {126., 0}}, {{127., 
            7.037903395740992*^-6}, {127., 0}}, {{128., 
            6.163685899796777*^-6}, {128., 0}}, {{129., 
            5.394457968710821*^-6}, {129., 0}}, {{130., 
            4.718109939936899*^-6}, {130., 0}}, {{131., 
            4.123861943594309*^-6}, {131., 0}}, {{132., 
            3.6021261034973736`*^-6}, {132., 0}}, {{133., 
            3.144382088432735*^-6}, {133., 0}}, {{134., 
            2.7430649855216753`*^-6}, {134., 0}}, {{135., 
            2.3914643558281757`*^-6}, {135., 0}}, {{136., 
            2.0836333287308645`*^-6}, {136., 0}}, {{137., 
            1.8143066825358147`*^-6}, {137., 0}}, {{138., 
            1.578827002499344*^-6}, {138., 0}}, {{139., 
            1.3730781571786148`*^-6}, {139., 0}}, {{140., 
            1.1934254560771949`*^-6}, {140., 0}}, {{141., 
            1.0366619317658212`*^-6}, {141., 0}}, {{142., 
            8.999602320726122*^-7}, {142., 0}}, {{143., 
            7.80829627747632*^-7}, {143., 0}}, {{144., 
            6.770776531384036*^-7}, {144., 0}}, {{145., 
            5.867759155433215*^-7}, {145., 0}}, {{146., 
            5.082296397292764*^-7}, {146., 0}}, {{147., 
            4.3995054773226993`*^-7}, {147., 0}}, {{148., 
            3.806327200152697*^-7}, {148., 0}}, {{149., 
            3.2913113154286104`*^-7}, {149., 0}}, {{150., 
            2.8444257057010725`*^-7}, {150., 0}}},
          VertexColors->None]}}}, 
      {RGBColor[0.368417, 0.506779, 0.709798], PointSize[
       0.0038500000000000006`], AbsoluteThickness[1.6], {}, 
       GeometricTransformationBox[InsetBox[
         StyleBox["\<\"\[FilledCircle]\"\>",
          StripOnInput->False,
          LineColor->RGBColor[0.368417, 0.506779, 0.709798],
          FrontFaceColor->RGBColor[0.368417, 0.506779, 0.709798],
          BackFaceColor->RGBColor[0.368417, 0.506779, 0.709798],
          GraphicsColor->RGBColor[0.368417, 0.506779, 0.709798],
          PointSize->0.0038500000000000006`,
          Thickness->Absolute[1.6],
          FontSize->8.96,
          
          FontColor->RGBColor[
           0.368417, 0.506779, 0.709798]], {0, 0}], CompressedData["
1:eJxFlXlQE3cYhoNUBY96FPEYUKiMeFGPBIha4OU0JhxJOBIIgSSIVVAQqFKp
1iSEQ1CHSzymMiiHIEVAEVGpRwfUcmhViha0AoJSsErlUKzVdibfTndm/3jm
3ed7Z+f3za6lKlocbshisQ7/dxv8d49j/X8tmepjazzriJOeBp3sI9sazsf2
O1KMYSGnCx1zKDdChCa5tW+eA/F0ONrc6K9+JiE2waFb8U2vwrcRz8HOmO5P
N2M3sRmez5+bEP17ErEFvu/QujoPpRN/jq3OOR9YnIPEVrj6R0+DQ/x+4kWw
UA912ZanEi/G6PKeq9JsZt5S5AbqIq8tY3g57qXIMyJHUoi/ANt2VXH4lAPE
K9H0cGQw9qtM4lW4318nGmnJJl6Nrrr91TacQ8RsPNpjkhaYyDAHhRV2VQGT
GLbF8Xm3gjt9cojt4KF5lOPexsyzR/8u4yel/Qxzcba9jxOTyTy/Bqay7+qR
xcxbC+6pJ94nj+QSr0P0k4d3NdLDxF9C23HVl1XCsANqPqTYhacw7AifO7Vu
nDkMOyFs3aJJ0jRmHtCV19MmMSJWA/73fgnuLWX6neGiPNW5YDux2hnerbn2
pXwmd0HXXU7dOUsmd0G9Re0GYSfzPq5wLBHxPb8lVrti/cOFuslDzPu74Qfp
x5y/hMRqN/y1t3xQcjKLcneYh7wp3DJE56N2R/m10+WVAua8PMAWqp2nl2dQ
7oHWCW41f5oQs9Yj1fyXhvn/0D6p12OYq1n7oJE5fx5uNAxdGTtA+6Xm4cWn
uuQBD2YfN2D2fD/DWW/3Ub4BudFxDoOlzP7xkVTgKriqpP1S8zF6OCL20cJk
ygU4cS495svXOsoFaLnwwKCmOZFyT5TwnpU/rtJS7oljOQbNE/M1lHshL/54
x4xcNeVeKHg4tmO39V7KvTF2z2EE7D2Ue8Ok5VmMVvQt5T7YdoA7M1S3i3If
bIqui5O0xFMuRGvYpV6WzU49QwivyPiJMwu+pueF4Axzl5Z9Eafna0JUcwdm
nr0dQ74IT1PrZPO128kXIS+x+ZR7RhT5IgxPH1gRhq3ki3C5tiaz6bMI8sU4
EeJSfMN4M/lilAnW3N5puYl8MYJ2vBy7HLiRfDFc2i44satU5PtitD/3PX+R
knxfZKe3212JCiXfFxLHyaWFDcHk+2LMNSNjnXcQ+X7wcmzil42Xku+HsP5K
c8Ef/uT74Yzr471Zo77k+2F6yxnO5GVi8v1xoPl38QadkHx/8M5W3mv96EW+
Pzp2vnvPtheQ748Ia2H+ytM88gOw3Ir7WO3nQX4Aess+eTp7tRv5AXjrf67B
2smF/ACIKm2MF3wD8iW46MJewjtH32NIYHuoyNry+lryJZBqsqY++oxLvgTd
lVX7nhfZki9F1ppEwymxbPKleD/vdV5E3CrypShMqOC+4a8gX4q8o2ZyU6Pl
5AcirebyN9tMl5AfiLKBW7NaohaRH4gtye352ZOsyA9Eoix1d8FTS/KDcCmy
fbi6bwH5QRhnzE80iTYjPwhRd+bUdgvnkh+ElLLjZluSTMmXgadTRVV+YkK+
DANGQte4mzPIl0Fcv1ZjeXAa+TIstqqN//huMvnBaFZ6rkhqNCI/GL8uM5xV
+3o8+cHIbNxati/CkPxguJdwiuuXGJAvx5Tqn5tGRR/0/0vI0R9rYfrqp3d6
Vsth72jT63fsjZ6vyZGU2jDXoWWY/q8heCA049wXvSY/BBbamstOCwbJD8H5
997hlrIX5IfA/YlsKW+gj/xQJISN5Czu7iU/FBW7XlZ4cp6SH4ofr4+4xj3o
JD8UIebHrHt0j8lX4Fc7DxPb9t/0bKHAc4ObQuf8NpqnAC9LvsKo8b6eFQqU
fbBMGxXcpfkK+OWl12vsb+s5XwGt7UF/raKR+hSYuXLHi4pxN/XcqYCO+zLq
xLR66leipzFgX2bCdepXwibeThC2/Qr1K7HR/qeicXsuUb8SRWLhJl/jC9Sv
hHna10svjq+mfiV2XJ/727aNVdSvRPyriwlHV5+hfiVeTcnSerBPU78KxixP
zdTaYupXIblP3C2vLKB+Fax8DJtLpp6gfhVMJ5x/y08+Tv0qfFdssJmbfpT6
VZC3SSZEmeZSvwqBf1efqjDNdvwXQKS1Iw==
        "]], {}}}, 
     ArrowBox[{{10, 0.023517745856009107`}, {0.5, 0.023517745856009107`}}]},
    AspectRatio->NCache[GoldenRatio^(-1), 0.6180339887498948],
    Axes->True,
    AxesLabel->{
      FormBox["\"z\"", TraditionalForm], 
      FormBox[
      "\"\\!\\(\\*SubscriptBox[\\(p\\), \\(z\\)]\\)\"", TraditionalForm]},
    AxesOrigin->{-1, 0},
    BaseStyle->{FontSize -> 18},
    Epilog->{
      InsetBox[
       FormBox["0", TraditionalForm], {-1, 0}, {-1, 1.2}]},
    FrameTicks->{{Automatic, Automatic}, {Automatic, Automatic}},
    GridLines->{{{34.13786688823745, 
        Thickness[Large]}, {-4.131692066702456, {
         Dashing[{Small, Small}], 
         Thickness[Large]}}, {72.40742584317735, {
         Dashing[{Small, Small}], 
         Thickness[Large]}}}, None},
    GridLinesStyle->Directive[
      GrayLevel[0.5, 0.4]],
    ImageSize->Medium,
    Method->{
     "MessagesHead" -> DiscretePlot, "AxisPadding" -> Scaled[0.02], 
      "DefaultBoundaryStyle" -> Automatic, "DefaultMeshStyle" -> 
      AbsolutePointSize[6], "DefaultPlotStyle" -> {
        Directive[
         RGBColor[0.368417, 0.506779, 0.709798], 
         AbsoluteThickness[1.6]], 
        Directive[
         RGBColor[0.880722, 0.611041, 0.142051], 
         AbsoluteThickness[1.6]], 
        Directive[
         RGBColor[0.560181, 0.691569, 0.194885], 
         AbsoluteThickness[1.6]], 
        Directive[
         RGBColor[0.922526, 0.385626, 0.209179], 
         AbsoluteThickness[1.6]], 
        Directive[
         RGBColor[0.528488, 0.470624, 0.701351], 
         AbsoluteThickness[1.6]], 
        Directive[
         RGBColor[0.772079, 0.431554, 0.102387], 
         AbsoluteThickness[1.6]], 
        Directive[
         RGBColor[0.363898, 0.618501, 0.782349], 
         AbsoluteThickness[1.6]], 
        Directive[
         RGBColor[1, 0.75, 0], 
         AbsoluteThickness[1.6]], 
        Directive[
         RGBColor[0.647624, 0.37816, 0.614037], 
         AbsoluteThickness[1.6]], 
        Directive[
         RGBColor[0.571589, 0.586483, 0.], 
         AbsoluteThickness[1.6]], 
        Directive[
         RGBColor[0.915, 0.3325, 0.2125], 
         AbsoluteThickness[1.6]], 
        Directive[
         RGBColor[0.40082222609352647`, 0.5220066643438841, 0.85], 
         AbsoluteThickness[1.6]], 
        Directive[
         RGBColor[0.9728288904374106, 0.621644452187053, 0.07336199581899142], 
         AbsoluteThickness[1.6]], 
        Directive[
         RGBColor[0.736782672705901, 0.358, 0.5030266573755369], 
         AbsoluteThickness[1.6]], 
        Directive[
         RGBColor[0.28026441037696703`, 0.715, 0.4292089322474965], 
         AbsoluteThickness[1.6]]}, "DomainPadding" -> Scaled[0.02], 
      "PointSizeFunction" -> "SmallPointSize", "RangePadding" -> Scaled[0.05]},
    PlotLabel->FormBox["\"t=7.0 s\"", TraditionalForm],
    PlotRange->{{-1, 150.}, {0, 0.023517745856009107`}},
    PlotRangePadding->{{
       Scaled[0.02], 
       Scaled[0.02]}, {
       Scaled[0.02], 
       Scaled[0.02]}},
    Ticks->{Automatic, Automatic}], ",", 
   GraphicsBox[{{
      {RGBColor[0.368417, 0.506779, 0.709798], PointSize[
       0.0038500000000000006`], AbsoluteThickness[1.6], {
        {RGBColor[0.368417, 0.506779, 0.709798], PointSize[
         0.0038500000000000006`], AbsoluteThickness[1.6], Opacity[0.2], 
         LineBox[{},
          VertexColors->None]}, 
        {RGBColor[0.368417, 0.506779, 0.709798], PointSize[
         0.0038500000000000006`], AbsoluteThickness[1.6], Opacity[0.2], 
         LineBox[{{{0., 0.023517745856009107`}, {0., 0}}, {{1., 
            2.241699964369368*^-6}, {1., 0}}, {{2., 0.00001973390531091876}, {
            2., 0}}, {{3., 0.0001093019004540875}, {3., 0}}, {{4., 
            0.0004287029239040695}, {4., 0}}, {{5., 0.0012708475917005925`}, {
            5., 0}}, {{6., 0.002968358847431545}, {6., 0}}, {{7., 
            0.005624736995086052}, {7., 0}}, {{8., 0.008838580877051779}, {
            8., 0}}, {{9., 0.011722823814239265`}, {9., 0}}, {{10., 
            0.013331955579003832`}, {10., 0}}, {{11., 
            0.013223915922698858`}, {11., 0}}, {{12., 
            0.011726267491723308`}, {12., 0}}, {{13., 0.009730985031578307}, {
            13., 0}}, {{14., 0.008219970904865412}, {14., 0}}, {{15., 
            0.007854728552497203}, {15., 0}}, {{16., 0.008811030763395122}, {
            16., 0}}, {{17., 0.010832045763422124`}, {17., 0}}, {{18., 
            0.013388954513888156`}, {18., 0}}, {{19., 
            0.015866193228356397`}, {19., 0}}, {{20., 0.01773402969138295}, {
            20., 0}}, {{21., 0.018683743783711605`}, {21., 0}}, {{22., 
            0.018695539849943214`}, {22., 0}}, {{23., 
            0.018017588939995104`}, {23., 0}}, {{24., 
            0.017063304690515514`}, {24., 0}}, {{25., 
            0.016265796160895712`}, {25., 0}}, {{26., 0.01594298627468789}, {
            26., 0}}, {{27., 0.01621721203259515}, {27., 0}}, {{28., 
            0.017007330620162544`}, {28., 0}}, {{29., 
            0.018083742626447633`}, {29., 0}}, {{30., 
            0.019158412764902044`}, {30., 0}}, {{31., 
            0.019976819254268634`}, {31., 0}}, {{32., 
            0.020384758305533233`}, {32., 0}}, {{33., 
            0.020355345342485148`}, {33., 0}}, {{34., 
            0.019975491402799066`}, {34., 0}}, {{35., 
            0.019402654998966408`}, {35., 0}}, {{36., 
            0.018809199221120537`}, {36., 0}}, {{37., 
            0.018332253841025842`}, {37., 0}}, {{38., 
            0.018042339685879455`}, {38., 0}}, {{39., 
            0.017936314630733693`}, {39., 0}}, {{40., 
            0.017952217849041885`}, {40., 0}}, {{41., 0.01799776375532898}, {
            41., 0}}, {{42., 0.017981892612353646`}, {42., 0}}, {{43., 
            0.017839962960575707`}, {43., 0}}, {{44., 
            0.017546775348495466`}, {44., 0}}, {{45., 0.01711634994296589}, {
            45., 0}}, {{46., 0.016590820023022194`}, {46., 0}}, {{47., 
            0.01602446676197916}, {47., 0}}, {{48., 0.015466611523516274`}, {
            48., 0}}, {{49., 0.014951021823513677`}, {49., 0}}, {{50., 
            0.014488329621901186`}, {50., 0}}, {{51., 
            0.014073512391805295`}, {51., 0}}, {{52., 
            0.013685703398861842`}, {52., 0}}, {{53., 
            0.013300594815365632`}, {53., 0}}, {{54., 0.01289743313844018}, {
            54., 0}}, {{55., 0.012464177289551428`}, {55., 0}}, {{56., 
            0.011999181449583474`}, {56., 0}}, {{57., 0.01150972845057761}, {
            57., 0}}, {{58., 0.011008516167004885`}, {58., 0}}, {{59., 
            0.010509493007029252`}, {59., 0}}, {{60., 
            0.010024285327612958`}, {60., 0}}, {{61., 0.009560014827042856}, {
            61., 0}}, {{62., 0.009118757840796259}, {62., 0}}, {{63., 
            0.008698413167688502}, {63., 0}}, {{64., 0.008294428720750039}, {
            64., 0}}, {{65., 0.007901735890097173}, {65., 0}}, {{66., 
            0.0075163362222938745`}, {66., 0}}, {{67., 
            0.007136208513445266}, {67., 0}}, {{68., 0.006761464043178306}, {
            68., 0}}, {{69., 0.006393893093042067}, {69., 0}}, {{70., 
            0.006036169870742608}, {70., 0}}, {{71., 0.0056910059021563}, {
            71., 0}}, {{72., 0.005360483668519151}, {72., 0}}, {{73., 
            0.005045698460757648}, {73., 0}}, {{74., 0.004746725322961225}, {
            74., 0}}, {{75., 0.004462840060043732}, {75., 0}}, {{76., 
            0.004192875579220972}, {76., 0}}, {{77., 0.003935589729089098}, {
            77., 0}}, {{78., 0.0036899490040669903`}, {78., 0}}, {{79., 
            0.003455278283345206}, {79., 0}}, {{80., 
            0.0032312737831625216`}, {80., 0}}, {{81., 
            0.0030179120842425138`}, {81., 0}}, {{82., 
            0.0028153061172855607`}, {82., 0}}, {{83., 
            0.0026235592752348433`}, {83., 0}}, {{84., 
            0.0024426559287071825`}, {84., 0}}, {{85., 
            0.0022724073183509473`}, {85., 0}}, {{86., 
            0.002112452718959171}, {86., 0}}, {{87., 0.001962301737952112}, {
            87., 0}}, {{88., 0.001821396878090591}, {88., 0}}, {{89., 
            0.0016891758464552139`}, {89., 0}}, {{90., 
            0.0015651185582747377`}, {90., 0}}, {{91., 
            0.0014487716081008491`}, {91., 0}}, {{92., 
            0.0013397505437603076`}, {92., 0}}, {{93., 
            0.0012377257205706434`}, {93., 0}}, {{94., 
            0.0011424000407784668`}, {94., 0}}, {{95., 
            0.0010534866083475277`}, {95., 0}}, {{96., 
            0.0009706921567890225}, {96., 0}}, {{97., 
            0.0008937089664159544}, {97., 0}}, {{98., 
            0.0008222151841314508}, {98., 0}}, {{99., 
            0.0007558812016542697}, {99., 0}}, {{100., 
            0.0006943790695633227}, {100., 0}}, {{101., 
            0.0006373916273829634}, {101., 0}}, {{102., 
            0.0005846194595761999}, {102., 0}}, {{103., 
            0.0005357844102643337}, {103., 0}}, {{104., 
            0.0004906298201244352}, {104., 0}}, {{105., 
            0.00044891832276805716`}, {105., 0}}, {{106., 
            0.0004104284044792776}, {106., 0}}, {{107., 
            0.0003749508854360637}, {107., 0}}, {{108., 
            0.0003422861608726056}, {108., 0}}, {{109., 
            0.00031224260446097613`}, {109., 0}}, {{110., 
            0.0002846361255156995}, {110., 0}}, {{111., 
            0.00025929058150853416`}, {111., 0}}, {{112., 
            0.0002360386154661345}, {112., 0}}, {{113., 
            0.00021472250152903551`}, {113., 0}}, {{114., 
            0.000195194696094853}, {114., 0}}, {{115., 
            0.0001773179493178964}, {115., 0}}, {{116., 
            0.0001609649806671053}, {116., 0}}, {{117., 
            0.00014601782804267034`}, {117., 0}}, {{118., 
            0.0001323670286945252}, {118., 0}}, {{119., 
            0.00011991078624148218`}, {119., 0}}, {{120., 
            0.00010855423770266517`}, {120., 0}}, {{121., 
            0.0000982088782004667}, {121., 0}}, {{122., 
            0.00008879214737641825}, {122., 0}}, {{123., 
            0.00008022714300371459}, {123., 0}}, {{124., 
            0.0000724424088313142}, {124., 0}}, {{125., 
            0.00006537174394239634}, {125., 0}}, {{126., 
            0.00005895399423324623}, {126., 0}}, {{127., 
            0.00005313280582188961}, {127., 0}}, {{128., 
            0.000047856338759640094`}, {128., 0}}, {{129., 
            0.000043076952918236254`}, {129., 0}}, {{130., 
            0.00003875088450731012}, {130., 0}}, {{131., 
            0.0000348379317553021}, {131., 0}}, {{132., 
            0.00003130116376337399}, {132., 0}}, {{133., 
            0.00002810665988937897}, {133., 0}}, {{134., 
            0.000025223280497550075`}, {134., 0}}, {{135., 
            0.00002262246507047547}, {135., 0}}, {{136., 
            0.000020278051194822197`}, {136., 0}}, {{137., 
            0.000018166107692130897`}, {137., 0}}, {{138., 
            0.000016264776543518015`}, {138., 0}}, {{139., 
            0.0000145541204181926}, {139., 0}}, {{140., 
            0.000013015974787738761`}, {140., 0}}, {{141., 
            0.000011633805252121046`}, {141., 0}}, {{142., 
            0.000010392571575313806`}, {142., 0}}, {{143., 
            9.278600050281415*^-6}, {143., 0}}, {{144., 
            8.279465384419134*^-6}, {144., 0}}, {{145., 
            7.383882593963481*^-6}, {145., 0}}, {{146., 
            6.581608675875187*^-6}, {146., 0}}, {{147., 
            5.863353275908363*^-6}, {147., 0}}, {{148., 
            5.220697272562152*^-6}, {148., 0}}, {{149., 
            4.6460181544959425`*^-6}, {149., 0}}, {{150., 
            4.132421209452055*^-6}, {150., 0}}},
          VertexColors->None]}}}, 
      {RGBColor[0.368417, 0.506779, 0.709798], PointSize[
       0.0038500000000000006`], AbsoluteThickness[1.6], {}, 
       GeometricTransformationBox[InsetBox[
         StyleBox["\<\"\[FilledCircle]\"\>",
          StripOnInput->False,
          LineColor->RGBColor[0.368417, 0.506779, 0.709798],
          FrontFaceColor->RGBColor[0.368417, 0.506779, 0.709798],
          BackFaceColor->RGBColor[0.368417, 0.506779, 0.709798],
          GraphicsColor->RGBColor[0.368417, 0.506779, 0.709798],
          PointSize->0.0038500000000000006`,
          Thickness->Absolute[1.6],
          FontSize->8.96,
          
          FontColor->RGBColor[
           0.368417, 0.506779, 0.709798]], {0, 0}], CompressedData["
1:eJxFlnk0lWkcx68lophChZzGNhOSkJByfW2XyHKtXVzufVtR2iRa34pIO0Ul
5RapQaSmxamG9hqa3LTRxNQ4qbS5kTZN59zfe+ae8/7xOd/n8/ue9znP+97X
jFkYNluNx+MV/rhUflyqvP9/1johk7RG7PFQ0juP68dlBWq3L/Epxrrm/WV+
Jz4QD8aezz0i03ITWj8MY2tOaC02nEpsgO7xOs5h8ghiQ/AnZWUZCecRm6Ag
zeBBn9ZyYlM4tK3g9xmtJzbHR57DdXPVHGJL3HtccvNG0GbiX1H5MkhhMYJj
K7xePfTLOzVuvQ36M/44ef/1BmJbGGpXN8vuscR2mNOrJrcYybE9TONuZGcO
4fodMKgjOc9kwkZiR+z3HaNbkcz1TURuhomTm8cOYifM4jkVPLHKI56EmFA9
eYtZPrEzZB49i7otOXaBnQ7v9cSl3HpX1GmkDGhn7CSejD0NLsZfyrn5bojo
31sbG87xFPTd9KjiF3E8FWccJx+OT+J8d0gVVfM3Z3Lz+aj/qCf0PsD1e2DA
ni1rSt1FDAhEWp8utBOzQPq98caDH3K5J0ZXTNiUyq1nPdEae8o84Ak3zwv9
o/UHzngRs16IdLxfV3OV6/fG0UP5r2oyiFlv/HT5e22nmMt9UL9tUs8whst9
kNr4aoVKCpf7QvuvS8zDRC73hc7XrrLDPlwuwNr8kdY3PtL9swIMXfu6sWcj
tx9+SCk6MmLCN9ov1g/D7p6+dGYet3/+0HWauay3cjvl/hhfY29XemAb5dOw
tdyxWrdyK+XT4JB5si1PvoXyABw7b6MOTWI2AMHlA8XR7tx5CUTuAk/b/sRc
ygNxe0LptuaNmyifjq3PprZr5NP5Zacj7ZDHvsS8bMqDUJoq1Dy0mc4jG4Rn
esYC3sYsyoNRct+uaX92JuXBCI1F+sRd3PkPwQvZkd7WSjrfbAj8Co4i4846
ykOx/laDpOIrPQ8IRavzfa2bdsRsKHQ/21guvblGyfWh8BZ0M21uq8kXosVV
vbrrxEryhRjy/GjRSvsV5AuxoElFjTmXTr4Q8/bVXl4awj3/YVhRWt/R/mEZ
+WHQrPwmbvwtlfww+ArmSoIWLyU/DPqXj68r8VtCfjjmX5Qv32K7mPxw3Clp
kV8es4j8cKR1rZzGuKWQH47KKpe5/OD55Ecgr8rieXp6EvkRUEnIdh50jt5X
bAS8ctP6fh42l/wIGPVbHeOtmU1+JHglOS8PqM4iPxIyfu3M3cUM+T+4W5Fk
HiwlPxIuFV7n+PoS8qPgH7NDZc0DMflRuBZo3vCyMpb8KGgqkjx3l4rIj0JD
iKCi4Hw0+dEQNwQ6hCkiyY9GqGJR+2w/ev+y0bg6yvhU3pkw8qPxdk6nrNRL
SP4MaJ+qyWm4HUL+DKxXd571yT+I/BkwFVw85v4+gPwZ8Gxxybp1xZ98EdRb
c2rb6wXki/C8sMOw5akP+SII596ps7TyJl+Egdwcr1XbPMmPgUGuQeZJfZAf
AxvT2xv2JruTHwNfR8P8h51u5MdgXYP0lizPlfxYmHx//ndRijP5sQivC7i2
Pc2J/Fh8zq15NKfckfxYuM6L3mk7YE9+HPYGHPCxfGdHfhyc/GL4/1rakh8H
32q9yrLd1uTH4azv+IIm97Hki8GoNpePNPqFfDGSgwoLN1tYkC/GaaP4MazI
jHwxXvyud1B/4c/kx2ND06x9ilT6P0U8rDXMjldfNCI/Hl7Lv2RcEIwiPx53
zRi5QnME+Qm4Lksanf1Nj/wE+D+NV9WwGE5+Au7MD26u6NIlPwFOwbnB4rYh
5EtQXJziN26UlpJNJShJ/NJSs1uD5kmgd7IZukJ1JUskuHYl2fWJtyrNl2DK
WpvGcYk8JZdIcHbh4155+jfl90K9BJ/uWh+WL/ms5A4JkvcE9VWc/UjfE1IY
NE0dLvLuVbKpFHk6k5MWDFUoGVK8P9L9Rlv3vZIlUpwY62pQnfVGyawUYx5p
fugMfKXkEinaTzWqt87uon4ppqn6WKf/2Un9Ukx5KzNIXPaM+hnIHG7oqoj/
oX4GF54GODD9T6ifwUCVfXPPvjbqZzBoVK2grvAh9TPomN4UdbzzHvUzaJD0
Xjy46i71M3hg3B0wNrKZ/x9nbKuT
        "]], {}}}, 
     ArrowBox[{{10, 0.023517745856009107`}, {0.5, 0.023517745856009107`}}]},
    AspectRatio->NCache[GoldenRatio^(-1), 0.6180339887498948],
    Axes->True,
    AxesLabel->{
      FormBox["\"z\"", TraditionalForm], 
      FormBox[
      "\"\\!\\(\\*SubscriptBox[\\(p\\), \\(z\\)]\\)\"", TraditionalForm]},
    AxesOrigin->{-1, 0},
    BaseStyle->{FontSize -> 18},
    Epilog->{
      InsetBox[
       FormBox["0", TraditionalForm], {-1, 0}, {-1, 1.2}]},
    FrameTicks->{{Automatic, Automatic}, {Automatic, Automatic}},
    GridLines->{{{39.68008493255948, 
        Thickness[Large]}, {-4.82655536253008, {
         Dashing[{Small, Small}], 
         Thickness[Large]}}, {84.18672522764905, {
         Dashing[{Small, Small}], 
         Thickness[Large]}}}, None},
    GridLinesStyle->Directive[
      GrayLevel[0.5, 0.4]],
    ImageSize->Medium,
    Method->{
     "MessagesHead" -> DiscretePlot, "AxisPadding" -> Scaled[0.02], 
      "DefaultBoundaryStyle" -> Automatic, "DefaultMeshStyle" -> 
      AbsolutePointSize[6], "DefaultPlotStyle" -> {
        Directive[
         RGBColor[0.368417, 0.506779, 0.709798], 
         AbsoluteThickness[1.6]], 
        Directive[
         RGBColor[0.880722, 0.611041, 0.142051], 
         AbsoluteThickness[1.6]], 
        Directive[
         RGBColor[0.560181, 0.691569, 0.194885], 
         AbsoluteThickness[1.6]], 
        Directive[
         RGBColor[0.922526, 0.385626, 0.209179], 
         AbsoluteThickness[1.6]], 
        Directive[
         RGBColor[0.528488, 0.470624, 0.701351], 
         AbsoluteThickness[1.6]], 
        Directive[
         RGBColor[0.772079, 0.431554, 0.102387], 
         AbsoluteThickness[1.6]], 
        Directive[
         RGBColor[0.363898, 0.618501, 0.782349], 
         AbsoluteThickness[1.6]], 
        Directive[
         RGBColor[1, 0.75, 0], 
         AbsoluteThickness[1.6]], 
        Directive[
         RGBColor[0.647624, 0.37816, 0.614037], 
         AbsoluteThickness[1.6]], 
        Directive[
         RGBColor[0.571589, 0.586483, 0.], 
         AbsoluteThickness[1.6]], 
        Directive[
         RGBColor[0.915, 0.3325, 0.2125], 
         AbsoluteThickness[1.6]], 
        Directive[
         RGBColor[0.40082222609352647`, 0.5220066643438841, 0.85], 
         AbsoluteThickness[1.6]], 
        Directive[
         RGBColor[0.9728288904374106, 0.621644452187053, 0.07336199581899142], 
         AbsoluteThickness[1.6]], 
        Directive[
         RGBColor[0.736782672705901, 0.358, 0.5030266573755369], 
         AbsoluteThickness[1.6]], 
        Directive[
         RGBColor[0.28026441037696703`, 0.715, 0.4292089322474965], 
         AbsoluteThickness[1.6]]}, "DomainPadding" -> Scaled[0.02], 
      "PointSizeFunction" -> "SmallPointSize", "RangePadding" -> Scaled[0.05]},
    PlotLabel->FormBox["\"t=8.0 s\"", TraditionalForm],
    PlotRange->{{-1, 150.}, {0, 0.023517745856009107`}},
    PlotRangePadding->{{
       Scaled[0.02], 
       Scaled[0.02]}, {
       Scaled[0.02], 
       Scaled[0.02]}},
    Ticks->{Automatic, Automatic}], ",", 
   GraphicsBox[{{
      {RGBColor[0.368417, 0.506779, 0.709798], PointSize[
       0.0038500000000000006`], AbsoluteThickness[1.6], {
        {RGBColor[0.368417, 0.506779, 0.709798], PointSize[
         0.0038500000000000006`], AbsoluteThickness[1.6], Opacity[0.2], 
         LineBox[{},
          VertexColors->None]}, 
        {RGBColor[0.368417, 0.506779, 0.709798], PointSize[
         0.0038500000000000006`], AbsoluteThickness[1.6], Opacity[0.2], 
         LineBox[{{{0., 0.023517745856009107`}, {0., 0}}, {{1., 
            3.9095923635898133`*^-7}, {1., 0}}, {{2., 
            3.9435208723033555`*^-6}, {2., 0}}, {{3., 
            0.000025214147927619426`}, {3., 0}}, {{4., 
            0.0001149962380308477}, {4., 0}}, {{5., 
            0.00039921181042765105`}, {5., 0}}, {{6., 0.00109939943626151}, {
            6., 0}}, {{7., 0.002471987697083479}, {7., 0}}, {{8., 
            0.004636094014266123}, {8., 0}}, {{9., 0.00737386592154557}, {
            9., 0}}, {{10., 0.010082129830860046`}, {10., 0}}, {{11., 
            0.01198899799182612}, {11., 0}}, {{12., 0.01253764158829228}, {
            12., 0}}, {{13., 0.011681517361120214`}, {13., 0}}, {{14., 
            0.009896848281537203}, {14., 0}}, {{15., 0.007935450732508492}, {
            15., 0}}, {{16., 0.006504553864052744}, {16., 0}}, {{17., 
            0.006049876421767663}, {17., 0}}, {{18., 
            0.0066956597433316814`}, {18., 0}}, {{19., 
            0.008292388045436949}, {19., 0}}, {{20., 0.010502872925686094`}, {
            20., 0}}, {{21., 0.012891550687747187`}, {21., 0}}, {{22., 
            0.015014080962880415`}, {22., 0}}, {{23., 0.01650826484447954}, {
            23., 0}}, {{24., 0.017172968870896643`}, {24., 0}}, {{25., 
            0.017011369206580525`}, {25., 0}}, {{26., 0.01622070173527108}, {
            26., 0}}, {{27., 0.015129478779041037`}, {27., 0}}, {{28., 
            0.014102829082499109`}, {28., 0}}, {{29., 
            0.013446620547288589`}, {29., 0}}, {{30., 0.01333800505168106}, {
            30., 0}}, {{31., 0.013797766727324806`}, {31., 0}}, {{32., 
            0.014705205387832904`}, {32., 0}}, {{33., 
            0.015844885335270165`}, {33., 0}}, {{34., 
            0.016968851429293646`}, {34., 0}}, {{35., 0.01785750369991872}, {
            35., 0}}, {{36., 0.01836562107256571}, {36., 0}}, {{37., 
            0.018445386466433088`}, {37., 0}}, {{38., 0.01814438162509825}, {
            38., 0}}, {{39., 0.017582274006468668`}, {39., 0}}, {{40., 
            0.01691425265539285}, {40., 0}}, {{41., 0.016291339902273997`}, {
            41., 0}}, {{42., 0.015827168204020352`}, {42., 0}}, {{43., 
            0.015578022523150221`}, {43., 0}}, {{44., 
            0.015538874365381084`}, {44., 0}}, {{45., 
            0.015653900275812992`}, {45., 0}}, {{46., 0.01583693804698706}, {
            46., 0}}, {{47., 0.01599554273957083}, {47., 0}}, {{48., 
            0.016052696404339577`}, {48., 0}}, {{49., 0.015961515593742}, {
            49., 0}}, {{50., 0.015710430733888996`}, {50., 0}}, {{51., 
            0.015322122678321122`}, {51., 0}}, {{52., 
            0.014840931894942904`}, {52., 0}}, {{53., 
            0.014321225068325524`}, {53., 0}}, {{54., 
            0.013813914051952392`}, {54., 0}}, {{55., 
            0.013356313221875535`}, {55., 0}}, {{56., 
            0.012966700903959008`}, {56., 0}}, {{57., 
            0.012643963410839731`}, {57., 0}}, {{58., 
            0.012371509442858124`}, {58., 0}}, {{59., 
            0.012123842676864074`}, {59., 0}}, {{60., 
            0.011873880553778873`}, {60., 0}}, {{61., 
            0.011599285677021981`}, {61., 0}}, {{62., 0.01128660816646745}, {
            62., 0}}, {{63., 0.010932739944452275`}, {63., 0}}, {{64., 
            0.01054386526581186}, {64., 0}}, {{65., 0.010132604998742285`}, {
            65., 0}}, {{66., 0.009714312887390556}, {66., 0}}, {{67., 
            0.0093034821963267}, {67., 0}}, {{68., 0.00891101251123893}, {
            68., 0}}, {{69., 0.008542755858050111}, {69., 0}}, {{70., 
            0.00819940440525871}, {70., 0}}, {{71., 0.00787748135585072}, {
            71., 0}}, {{72., 0.007571006521286722}, {72., 0}}, {{73., 
            0.007273348167935943}, {73., 0}}, {{74., 0.006978830319077907}, {
            74., 0}}, {{75., 0.006683803759628558}, {75., 0}}, {{76., 
            0.006387062814529196}, {76., 0}}, {{77., 0.006089653703165717}, {
            77., 0}}, {{78., 0.0057942404929419156`}, {78., 0}}, {{79., 
            0.005504254411800344}, {79., 0}}, {{80., 0.005223051278732608}, {
            80., 0}}, {{81., 0.004953253045626231}, {81., 0}}, {{82., 
            0.004696373459518685}, {82., 0}}, {{83., 0.004452746690393031}, {
            83., 0}}, {{84., 0.004221709872404192}, {84., 0}}, {{85., 
            0.004001947524192814}, {85., 0}}, {{86., 
            0.0037918915522655197`}, {86., 0}}, {{87., 
            0.0035900818359140886`}, {87., 0}}, {{88., 
            0.003395421297253101}, {88., 0}}, {{89., 0.003207295896608766}, {
            89., 0}}, {{90., 0.003025564738553133}, {90., 0}}, {{91., 
            0.0028504514617277263`}, {91., 0}}, {{92., 
            0.002682381759209246}, {92., 0}}, {{93., 0.00252181309003593}, {
            93., 0}}, {{94., 0.002369093929899197}, {94., 0}}, {{95., 
            0.0022243753396722697`}, {95., 0}}, {{96., 
            0.0020875815890148896`}, {96., 0}}, {{97., 
            0.001958432769487708}, {97., 0}}, {{98., 
            0.0018365031460477073`}, {98., 0}}, {{99., 
            0.0017212953035549853`}, {99., 0}}, {{100., 
            0.001612311451806641}, {100., 0}}, {{101., 
            0.0015091080966520432`}, {101., 0}}, {{102., 
            0.001411326967573832}, {102., 0}}, {{103., 
            0.0013187015553273289`}, {103., 0}}, {{104., 
            0.0012310438146209432`}, {104., 0}}, {{105., 
            0.0011482185667308189`}, {105., 0}}, {{106., 
            0.001070113873536683}, {106., 0}}, {{107., 
            0.0009966145069108647}, {107., 0}}, {{108., 
            0.000927583293279628}, {108., 0}}, {{109., 
            0.0008628523436829533}, {109., 0}}, {{110., 
            0.0008022236601250166}, {110., 0}}, {{111., 
            0.0007454768006650902}, {111., 0}}, {{112., 
            0.0006923803908483974}, {112., 0}}, {{113., 
            0.0006427042514480455}, {113., 0}}, {{114., 
            0.0005962295626906939}, {114., 0}}, {{115., 
            0.0005527555064245769}, {115., 0}}, {{116., 
            0.0005121019190308823}, {116., 0}}, {{117., 
            0.00047410840756938866`}, {117., 0}}, {{118., 
            0.0004386309828920758}, {118., 0}}, {{119., 
            0.0004055375014151379}, {119., 0}}, {{120., 
            0.0003747031230929514}, {120., 0}}, {{121., 
            0.0003460066842053861}, {121., 0}}, {{122., 
            0.0003193284691854561}, {122., 0}}, {{123., 
            0.0002945494570535768}, {123., 0}}, {{124., 
            0.00027155179719039283`}, {124., 0}}, {{125., 
            0.00025022007957444393`}, {125., 0}}, {{126., 
            0.00023044291175414354`}, {126., 0}}, {{127., 
            0.00021211437480602236`}, {127., 0}}, {{128., 
            0.00019513506240580116`}, {128., 0}}, {{129., 
            0.00017941256567932646`}, {129., 0}}, {{130., 
            0.00016486141258608631`}, {130., 0}}, {{131., 
            0.0001514025776714243}, {131., 0}}, {{132., 
            0.0001389627343464687}, {132., 0}}, {{133., 
            0.00012747342904871771`}, {133., 0}}, {{134., 
            0.00011687032592929306`}, {134., 0}}, {{135., 
            0.00010709261814561421`}, {135., 0}}, {{136., 
            0.00009808264373288094}, {136., 0}}, {{137., 
            0.00008978569357910732}, {137., 0}}, {{138., 
            0.00008214996442642012}, {138., 0}}, {{139., 
            0.00007512659389059839}, {139., 0}}, {{140., 
            0.00006866971552403468}, {140., 0}}, {{141., 
            0.00006273648524643162}, {141., 0}}, {{142., 
            0.00005728705009022782}, {142., 0}}, {{143., 
            0.000052284450505776126`}, {143., 0}}, {{144., 
            0.0000476944641611155}, {144., 0}}, {{145., 
            0.00004348540984113412}, {145., 0}}, {{146., 
            0.00003962793415169278}, {146., 0}}, {{147., 
            0.000036094802192148744`}, {147., 0}}, {{148., 
            0.000032860707993178746`}, {148., 0}}, {{149., 
            0.000029902113427976307`}, {149., 0}}, {{150., 
            0.00002719711737740157}, {150., 0}}},
          VertexColors->None]}}}, 
      {RGBColor[0.368417, 0.506779, 0.709798], PointSize[
       0.0038500000000000006`], AbsoluteThickness[1.6], {}, 
       GeometricTransformationBox[InsetBox[
         StyleBox["\<\"\[FilledCircle]\"\>",
          StripOnInput->False,
          LineColor->RGBColor[0.368417, 0.506779, 0.709798],
          FrontFaceColor->RGBColor[0.368417, 0.506779, 0.709798],
          BackFaceColor->RGBColor[0.368417, 0.506779, 0.709798],
          GraphicsColor->RGBColor[0.368417, 0.506779, 0.709798],
          PointSize->0.0038500000000000006`,
          Thickness->Absolute[1.6],
          FontSize->8.96,
          
          FontColor->RGBColor[
           0.368417, 0.506779, 0.709798]], {0, 0}], CompressedData["
1:eJxFlntYTHkcxqdyS0qFrJaoXEpubdNVl7eMaZouM01TzUyXuZiUULEKJZ0u
qGyFXMsS2l0hy4YlG4VQsmJj3VriIVYol1q2WM/T9zw7z3P++Dzv+fze85z5
fc85lppESYweh8PZ9uXQ+XLocv7/2RqKHPVHbffqp04v7m9X2svcSzwpRrfl
ovOS/GbiISgR+hsqkz4SG0NvZkoIb5IF+SPxsibrYIWtG/FXOKx4PcVZT0I8
Fs4Oo4RW0BJPAKM8pxvQt5TYCnvifhw+nLuaeCKsXGcUdf6QQzwZD6b6mx4p
yCW2wYeTpy6EVuYRT0X6W97J1I51xNNQPnJ3ehOP9WfAzJ9jlwKGeBZ8wjvb
cspTie0xP2VgWN2lFcTfwL6pe+WzRWnEDqh69nPajn9Zn4vL52/VrMtaQ+yI
Ya8byh/Nzyd2gjz55M2qs4XEzmgrT3ua376B2AXNXVUJjVs2Ersiw3xnxeKF
LLuhavmjVpud7PmzsaYnncftZddzh7Z7TWVX23fEHjgk6Lz3NG89sSdEvJen
34lZ9kI2v/kpx4c9H0gyvOh9fhytxwA1Zf7e5a5snzcMhp0LF6joehhvBC7L
aXD320S5Dw4sy+pJ/J2Y8YFTRf4r2WM2nwPr2DO3kjaz+RxsWDQv0UyHzXmI
/7fb959gdn0erscqxJWH2f65MJIH+H7mEjNzwTs8szG6vYhyPkr8qxfcvkHM
8FHs+D6leDDr+8J6fMeLQmfW94Vub2OVlZrNBbj3N9/FIonNBXDsezjdWcbm
frAYf9MmxozN/TDgmxWruWq2X4jHdsNsO7Ts/RPiRc8y4VJpAeX+WHyuwmaF
kO43449JUa16hQr2/wjAbGWhlV8h7RcmAJyJp4eOfMLu50A4ZR56PDuMmAnE
ZZF2l6aF3f9BsCnzmBsaTMwEwRgW9VF17P4X4WpyRXvCOGJGhHZd65z2eWsp
FyPz+It9A7fT/oUYo93OuMTW0rwwYvhI3HXGPMnu51oxVsmmex4zJOYEo+bv
1LuvvbLID8bVha6C1tWZ5AdjY4R1wp1GmpfaYBys1/xoYsXOjwSp3ZlbL+pm
kC+B/USX3P2N6eRLMHNPXcbNLavIl+CX2p5nK1XsPIZg38bVFhJbml+EYJVN
b09KF80vEwJ01G2tOr2c/BAkzeIY7FmfQr4Udn23Jl/QJpMvhUl1Ys19v2Xk
S6H//OjkTPdvyZeCZ1hiZuDBPq9C0doW+f1l4RLyQ6G/raFUpk0iPxQ/xe3m
TzNOJD8UBTZxWW/iFpMfhj+eHHl5onkh+WGQ8DIfzOTHkx+GWHNplUlDHPlh
kG+5sbJFHkt+OBTipprIDzHkh+O46M3osv30fGXCkdwzf5c8bh754RChOf6u
i4Z8GV4dbWv5MEZNvgwDdwm2WhqoyJfhyrE297tm0eTLwBvBP7fXIZJ8OYRP
nTzWxivIl+P82fep+0/JyJfjgsf9xtzx4eTL4ZizQE+/NJR8BfIKLWYr7aTk
K8ANCQv4eI3eF4wCzg/ODtTkBpP/JS86UmkuFZMfgT/zZO8sY4LIj0DK0uUB
lvwA8iOwwcnePt9PSH4EHOoFHtmLBeRH4k6acOPXR/jkR+Ka2e2/tMPnkh+J
AwLGPS9vDvmR+LVevODOWB/yo7BZLsy4cQnkRyH9xRtzF1Mv8qOQbfHplM5Z
d/KjsHd8UFBjMft+jMbez1f3ryx0IT8anks2aQdXOpEfjeJBb6VLXnLJj0a1
sFdwMtCBfCVM2gvMHl2xJ1+JoLpPRp9jZpGvhDdvUL6aO4N8JTKG6peqrtqR
r8IzR+6iH4pt+3mCCh+VPK5ZzhRaTwVzkUttS+mkflapcPSTl4fbbWtaX4W8
8rSmZierfi5TwTWhKz7g+ATqU0GYzH0+ZB99HzxUYcDhHXatpmOpX43SapM+
pxNjqF+NxBztivi80dSvxrWWhPK+3FHUr4Zxy2SjiqMjqF+NwoWXqmUcU+pX
I3Cb0c5pS42pX429tUWGnUOMqF+N6/lzhjILDKhfA/H1WNESHX3q1+CB0DQo
u2kQ9Wsgzx7xbf3FAdSvQYhf1fuiDl3q16CrRCBNd9Ohfg2G/bF+a4Pic//3
Ua0Gt+MvHjqY0+v5H0w3nEk=
        "]], {}}}, 
     ArrowBox[{{10, 0.023517745856009107`}, {0.5, 0.023517745856009107`}}]},
    AspectRatio->NCache[GoldenRatio^(-1), 0.6180339887498948],
    Axes->True,
    AxesLabel->{
      FormBox["\"z\"", TraditionalForm], 
      FormBox[
      "\"\\!\\(\\*SubscriptBox[\\(p\\), \\(z\\)]\\)\"", TraditionalForm]},
    AxesOrigin->{-1, 0},
    BaseStyle->{FontSize -> 18},
    Epilog->{
      InsetBox[
       FormBox["0", TraditionalForm], {-1, 0}, {-1, 1.2}]},
    FrameTicks->{{Automatic, Automatic}, {Automatic, Automatic}},
    GridLines->{{{45.22170946037869, 
        Thickness[Large]}, {-5.521726461502958, {
         Dashing[{Small, Small}], 
         Thickness[Large]}}, {95.96514538226035, {
         Dashing[{Small, Small}], 
         Thickness[Large]}}}, None},
    GridLinesStyle->Directive[
      GrayLevel[0.5, 0.4]],
    ImageSize->Medium,
    Method->{
     "MessagesHead" -> DiscretePlot, "AxisPadding" -> Scaled[0.02], 
      "DefaultBoundaryStyle" -> Automatic, "DefaultMeshStyle" -> 
      AbsolutePointSize[6], "DefaultPlotStyle" -> {
        Directive[
         RGBColor[0.368417, 0.506779, 0.709798], 
         AbsoluteThickness[1.6]], 
        Directive[
         RGBColor[0.880722, 0.611041, 0.142051], 
         AbsoluteThickness[1.6]], 
        Directive[
         RGBColor[0.560181, 0.691569, 0.194885], 
         AbsoluteThickness[1.6]], 
        Directive[
         RGBColor[0.922526, 0.385626, 0.209179], 
         AbsoluteThickness[1.6]], 
        Directive[
         RGBColor[0.528488, 0.470624, 0.701351], 
         AbsoluteThickness[1.6]], 
        Directive[
         RGBColor[0.772079, 0.431554, 0.102387], 
         AbsoluteThickness[1.6]], 
        Directive[
         RGBColor[0.363898, 0.618501, 0.782349], 
         AbsoluteThickness[1.6]], 
        Directive[
         RGBColor[1, 0.75, 0], 
         AbsoluteThickness[1.6]], 
        Directive[
         RGBColor[0.647624, 0.37816, 0.614037], 
         AbsoluteThickness[1.6]], 
        Directive[
         RGBColor[0.571589, 0.586483, 0.], 
         AbsoluteThickness[1.6]], 
        Directive[
         RGBColor[0.915, 0.3325, 0.2125], 
         AbsoluteThickness[1.6]], 
        Directive[
         RGBColor[0.40082222609352647`, 0.5220066643438841, 0.85], 
         AbsoluteThickness[1.6]], 
        Directive[
         RGBColor[0.9728288904374106, 0.621644452187053, 0.07336199581899142], 
         AbsoluteThickness[1.6]], 
        Directive[
         RGBColor[0.736782672705901, 0.358, 0.5030266573755369], 
         AbsoluteThickness[1.6]], 
        Directive[
         RGBColor[0.28026441037696703`, 0.715, 0.4292089322474965], 
         AbsoluteThickness[1.6]]}, "DomainPadding" -> Scaled[0.02], 
      "PointSizeFunction" -> "SmallPointSize", "RangePadding" -> Scaled[0.05]},
    PlotLabel->FormBox["\"t=9.0 s\"", TraditionalForm],
    PlotRange->{{-1, 150.}, {0, 0.023517745856009107`}},
    PlotRangePadding->{{
       Scaled[0.02], 
       Scaled[0.02]}, {
       Scaled[0.02], 
       Scaled[0.02]}},
    Ticks->{Automatic, Automatic}], ",", 
   GraphicsBox[{{
      {RGBColor[0.368417, 0.506779, 0.709798], PointSize[
       0.0038500000000000006`], AbsoluteThickness[1.6], {
        {RGBColor[0.368417, 0.506779, 0.709798], PointSize[
         0.0038500000000000006`], AbsoluteThickness[1.6], Opacity[0.2], 
         LineBox[{},
          VertexColors->None]}, 
        {RGBColor[0.368417, 0.506779, 0.709798], PointSize[
         0.0038500000000000006`], AbsoluteThickness[1.6], Opacity[0.2], 
         LineBox[{{{0., 0.023517745856009107`}, {0., 0}}, {{1., 
            6.719135141163682*^-8}, {1., 0}}, {{2., 7.639524019659918*^-7}, {
            2., 0}}, {{3., 5.537626098434197*^-6}, {3., 0}}, {{4., 
            0.00002879523724297886}, {4., 0}}, {{5., 
            0.00011460565217978602`}, {5., 0}}, {{6., 
            0.00036380086888454077`}, {6., 0}}, {{7., 
            0.0009477995373327045}, {7., 0}}, {{8., 0.0020698476892009577`}, {
            8., 0}}, {{9., 0.0038513933296373737`}, {9., 0}}, {{10., 
            0.006186299097147808}, {10., 0}}, {{11., 0.008670941670992359}, {
            11., 0}}, {{12., 0.010703615971728666`}, {12., 0}}, {{13., 
            0.011733643784038007`}, {13., 0}}, {{14., 
            0.011518521617245573`}, {14., 0}}, {{15., 
            0.010231178329091964`}, {15., 0}}, {{16., 0.008365829522276992}, {
            16., 0}}, {{17., 0.006522976661334339}, {17., 0}}, {{18., 
            0.005205614059115142}, {18., 0}}, {{19., 0.004711608992369903}, {
            19., 0}}, {{20., 0.005124757883856012}, {20., 0}}, {{21., 
            0.00635746970809172}, {21., 0}}, {{22., 0.008200250701431861}, {
            22., 0}}, {{23., 0.010362243811126996`}, {23., 0}}, {{24., 
            0.01251054011705441}, {24., 0}}, {{25., 0.014319333000969735`}, {
            25., 0}}, {{26., 0.015528387882423928`}, {26., 0}}, {{27., 
            0.015997006923746702`}, {27., 0}}, {{28., 
            0.015734880291046523`}, {28., 0}}, {{29., 0.0148973093707522}, {
            29., 0}}, {{30., 0.013744914961751321`}, {30., 0}}, {{31., 
            0.012580131450529539`}, {31., 0}}, {{32., 0.01167913127845337}, {
            32., 0}}, {{33., 0.011236762387946736`}, {33., 0}}, {{34., 
            0.011335646769703608`}, {34., 0}}, {{35., 
            0.011942436396325081`}, {35., 0}}, {{36., 
            0.012927470698931014`}, {36., 0}}, {{37., 
            0.014100152318500389`}, {37., 0}}, {{38., 
            0.015251106052032915`}, {38., 0}}, {{39., 
            0.016192733710988817`}, {39., 0}}, {{40., 0.01679132272963206}, {
            40., 0}}, {{41., 0.01698601090657516}, {41., 0}}, {{42., 
            0.016792492298238454`}, {42., 0}}, {{43., 0.01629216939170078}, {
            43., 0}}, {{44., 0.015610108608930593`}, {44., 0}}, {{45., 
            0.014887054374696635`}, {45., 0}}, {{46., 0.01425154027383601}, {
            46., 0}}, {{47., 0.013797453970365949`}, {47., 0}}, {{48., 
            0.013570890871904601`}, {48., 0}}, {{49., 
            0.013567601524974566`}, {49., 0}}, {{50., 
            0.013740093350823844`}, {50., 0}}, {{51., 
            0.014012245675296166`}, {51., 0}}, {{52., 
            0.014296844198840426`}, {52., 0}}, {{53., 
            0.014513156110801851`}, {53., 0}}, {{54., 
            0.014600819803085904`}, {54., 0}}, {{55., 
            0.014528156463701291`}, {55., 0}}, {{56., 
            0.014294132293711327`}, {56., 0}}, {{57., 0.01392449475283486}, {
            57., 0}}, {{58., 0.01346359821196455}, {58., 0}}, {{59., 
            0.012964010508859132`}, {59., 0}}, {{60., 
            0.012476104766253233`}, {60., 0}}, {{61., 
            0.012039532299245691`}, {61., 0}}, {{62., 
            0.011677856714431674`}, {62., 0}}, {{63., 
            0.011396863777619585`}, {63., 0}}, {{64., 0.01118631142274026}, {
            64., 0}}, {{65., 0.01102428864578263}, {65., 0}}, {{66., 
            0.010883000188546859`}, {66., 0}}, {{67., 
            0.010734714722516785`}, {67., 0}}, {{68., 
            0.010556779962142951`}, {68., 0}}, {{69., 0.0103349490798978}, {
            69., 0}}, {{70., 0.010064687723982045`}, {70., 0}}, {{71., 
            0.009750548021451791}, {71., 0}}, {{72., 0.009404030055016312}, {
            72., 0}}, {{73., 0.00904055506265752}, {73., 0}}, {{74., 
            0.008676232388210879}, {74., 0}}, {{75., 0.008325027584794361}, {
            75., 0}}, {{76., 0.007996767448784865}, {76., 0}}, {{77., 
            0.007696196286361868}, {77., 0}}, {{78., 
            0.0074230747302977814`}, {78., 0}}, {{79., 
            0.007173128452620444}, {79., 0}}, {{80., 0.00693953576367104}, {
            80., 0}}, {{81., 0.006714600518294284}, {81., 0}}, {{82., 
            0.0064912846343299245`}, {82., 0}}, {{83., 
            0.006264355678070689}, {83., 0}}, {{84., 0.006031015541894238}, {
            84., 0}}, {{85., 0.005790991251741504}, {85., 0}}, {{86., 
            0.005546167032377607}, {86., 0}}, {{87., 0.005299903413117717}, {
            87., 0}}, {{88., 0.005056218111690807}, {88., 0}}, {{89., 
            0.004818996314415096}, {89., 0}}, {{90., 0.004591362564488157}, {
            90., 0}}, {{91., 0.004375294200467867}, {91., 0}}, {{92., 
            0.004171499495386858}, {92., 0}}, {{93., 0.003979533211392028}, {
            93., 0}}, {{94., 0.0037980859435163736`}, {94., 0}}, {{95., 
            0.0036253651774882803`}, {95., 0}}, {{96., 
            0.0034594853455654166`}, {96., 0}}, {{97., 
            0.0032987981070745657`}, {97., 0}}, {{98., 
            0.0031421174074224376`}, {98., 0}}, {{99., 
            0.0029888207081845207`}, {99., 0}}, {{100., 
            0.002838832754968174}, {100., 0}}, {{101., 
            0.002692517338620129}, {101., 0}}, {{102., 
            0.0025505135013922913`}, {102., 0}}, {{103., 
            0.002413555179672584}, {103., 0}}, {{104., 
            0.002282308557765689}, {104., 0}}, {{105., 
            0.002157251668149084}, {105., 0}}, {{106., 
            0.0020386086926987897`}, {106., 0}}, {{107., 
            0.0019263395592835147`}, {107., 0}}, {{108., 
            0.0018201758071553953`}, {108., 0}}, {{109., 
            0.0017196875396629243`}, {109., 0}}, {{110., 
            0.0016243639717426618`}, {110., 0}}, {{111., 
            0.0015336912445201552`}, {111., 0}}, {{112., 
            0.0014472149207376225`}, {112., 0}}, {{113., 
            0.001364579726171033}, {113., 0}}, {{114., 0.00128554448815889}, {
            114., 0}}, {{115., 0.0012099748653497924`}, {115., 0}}, {{116., 
            0.0011378197135051963`}, {116., 0}}, {{117., 
            0.001069078515584718}, {117., 0}}, {{118., 
            0.0010037672905257211`}, {118., 0}}, {{119., 
            0.0009418891160620478}, {119., 0}}, {{120., 
            0.0008834133385029292}, {120., 0}}, {{121., 
            0.0008282652136296798}, {121., 0}}, {{122., 
            0.0007763255829025076}, {122., 0}}, {{123., 
            0.0007274385653362304}, {123., 0}}, {{124., 
            0.0006814243073956039}, {124., 0}}, {{125., 
            0.0006380935969967259}, {125., 0}}, {{126., 
            0.000597261505087241}, {126., 0}}, {{127., 
            0.0005587579821859088}, {127., 0}}, {{128., 
            0.0005224342906363737}, {128., 0}}, {{129., 
            0.00048816509299766815`}, {129., 0}}, {{130., 
            0.00045584678568345437`}, {130., 0}}, {{131., 
            0.0004253931705013001}, {131., 0}}, {{132., 
            0.00039672976664483156`}, {132., 0}}, {{133., 
            0.000369788009835642}, {133., 0}}, {{134., 
            0.00034450033092581553`}, {134., 0}}, {{135., 
            0.00032079673983073447`}, {135., 0}}, {{136., 
            0.0002986031488609995}, {136., 0}}, {{137., 
            0.0002778413243792894}, {137., 0}}, {{138., 
            0.0002584301054607209}, {138., 0}}, {{139., 
            0.0002402873943319798}, {139., 0}}, {{140., 
            0.00022333240271945357`}, {140., 0}}, {{141., 
            0.00020748770919569153`}, {141., 0}}, {{142., 
            0.0001926808127782673}, {142., 0}}, {{143., 
            0.00017884502218384914`}, {143., 0}}, {{144., 
            0.00016591966686238868`}, {144., 0}}, {{145., 
            0.0001538497321276639}, {145., 0}}, {{146., 
            0.00014258509362802973`}, {146., 0}}, {{147., 
            0.00013207955353086942`}, {147., 0}}, {{148., 
            0.00012228986791541066`}, {148., 0}}, {{149., 
            0.00011317491322408756`}, {149., 0}}, {{150., 
            0.00010469508276052239`}, {150., 0}}},
          VertexColors->None]}}}, 
      {RGBColor[0.368417, 0.506779, 0.709798], PointSize[
       0.0038500000000000006`], AbsoluteThickness[1.6], {}, 
       GeometricTransformationBox[InsetBox[
         StyleBox["\<\"\[FilledCircle]\"\>",
          StripOnInput->False,
          LineColor->RGBColor[0.368417, 0.506779, 0.709798],
          FrontFaceColor->RGBColor[0.368417, 0.506779, 0.709798],
          BackFaceColor->RGBColor[0.368417, 0.506779, 0.709798],
          GraphicsColor->RGBColor[0.368417, 0.506779, 0.709798],
          PointSize->0.0038500000000000006`,
          Thickness->Absolute[1.6],
          FontSize->8.96,
          
          FontColor->RGBColor[
           0.368417, 0.506779, 0.709798]], {0, 0}], CompressedData["
1:eJxFlXs01GkYxye3IpddpaxUopWxkmuRNF+EXIcxjMtgZlbR1aVSKhkSXRTR
plORnDYK1VFC22Uq1pakE7FsbVPZEjpERBe7neP5nZ1zfn98zjOf5/vM+877
/uZJYnmrFFksVv63Z9K3R4H1/4etwbVV1TnGmaABjlDb/HaoasJyKqOcr/eD
T/E54ik4dtlV+7N9O/F38M2oLz5nOU48HaN/1ehrTp1D/XRxKX/vk5z2JcT6
GDugrlCjySU2gIMmlO59EBEbwjymWH04K5Z4Pnw3vFJ6GJREbAyOhd1M7Tup
xCbQ9BcrNfTuITZFZ8cehebJe4nNoHNiQZNyfiaxOZ4k/5Km8yGd2AIvXhSc
1jNk+lmiPu/d4rbq7cRWyBU7SHbwthBbI89vf/d2703ENhgUL6yp/LqZ2BYz
kq+4e6ox/mLk25UoeTVKiZfg5Tanxw/smHnt8L7cxdXg1D5ie5RL0wWbAw4S
L8XWaz0DwU3ZxA6wn+kxki7OIV6GuRUq75v0GXaE761wpR1ph4iXw+bNmJOX
cRYxB8GJbudO3mXygM7OmVuX9tL6SIFnLbJqb0VmvZwQYeN4e/4Spu6Em3KN
C25bmPV1hvD82M3qpP1Ud0Zj68mY/XImzwUVjvVNow40v9QF1zpejrQcYeZd
AbMXvfk3LQ9TfQXqlwX+0xBFzHKFicLwdA0rpu4K9s7nn7ouML4bVvVVci1H
mf5uUJNKCvSSmd/vjuvRxmFvF9F6St3ROprT1+bEzLcSBakNRpqNB6i+Emvf
VZzl3yNmeUC97KJ+nRF9X+qB1v6Qhk2VjO+JLkX24Dl3pr8nMuOetmnXMvvn
hZq4qKdT3jB1L1zu1lowIGPq3tjs0Dzs6MbUvSEzL1BPSGf6++CRtmZOUy4z
nw/yH65UlWfRerN8cf73wljtg7SfUl+MqcnLzEuZ/eFihUnMquweZv+46I8s
YDsKmP31w4Xmez4d3RkTDD/UjmWPvc4jlvohyNQou8WDWOaHo3N5yjpfmP+v
P0q/pio3FhLDH1E5GyXJpsRSf4wVDqU3nqTzJvOHrdXIat3R3eTzYJPjlbXO
mRg8bMwsudO5O418Hsz+lVv9WUfnU8bDLu8aj6vqzHkNgNJ2/vAJEZ0vBCBV
uXR4akYK+QGIZTluKo3eRX4ADMcfT8oVJ5PPh4F4W8Lp9TvJ50N+d1ZnnXQH
+XxMi1o7dPwonWcZHzGKHmYlpcx9FIjsOvuYT5e3kR+IdrvjIq+areQHgjce
Ks+rTiQ/ELksn68hVcx9EoRyhdeLW6vo/kAQTh2Yk6Rzg+4XaRCq2vulUQ8T
yA+C+KKybmtvPPkCbJ2SGWE4gxgClNwYaG73jiNfgF41t2fs2XSfygSQnBmc
9b5yA/nBsFmWoPG9YD35wVDhHLw1XWUd+cGYnsWOS7mxhvxgaOVyXivsjCE/
BCV3+64lOkWTH4INZ+wdCzVXkx+CnXkJaY+6osgPATtTLTe//mfyQ6H3oWJa
SKWE/FBYrvm1TKdcTH4o1ONdqlwv0/tBFop5++aElmRHkh8G3sz5XRGPw8kP
Q4amNLbLTEh+GJaPnd87rSCU/DBsZlvG1hmEkC9Ezw6uhdZVAflC3P/whZcY
FkS+EJ7OFi9HtALJF+KjdXwhqyWA/HAsHQooEJ7hkR+OQ0q1fmrp/uSHg/dW
3quX4Ed+OHru5ycZPfMlPwLBKd2VJwa9yY9ADr+YNW7kRX4EAi+W7fKM8yA/
AtH2+9dbtbmTHwmeQfUha74b+ZEo7pflVHevID8Sc32e+FnmupAfifFAl9PW
XGfyRQh6elY3ZY7TBBuIwE1S0dcY51A/ESrlAtX2544TLBLhZq3g9lu5A/UX
waQhLVKZtXSCi0QYDy+KUVxmR3kicEyKSm7nLZ5guQidVcdSp6nYUr4Yf4tc
7lw7bE35YszobV0dbWtF+WLsfdXbcb3fgvLFKOgxZlXtWkT5YrRJvH+777qQ
8sXIs73bMc/qJ8oXo+6K1REvJzbli6E6pU9tavwCypcg5elnHcGtHylfAr5x
s6HAdD7lS6CS9EeR8JIh5UvA039Q28mdR/kSfJYnfgyfbED5Euj2cWzUymZT
vgQjQ4ktH+Nncf4DbXGmJg==
        "]], {}}}, 
     ArrowBox[{{10, 0.023517745856009107`}, {0.5, 0.023517745856009107`}}]},
    AspectRatio->NCache[GoldenRatio^(-1), 0.6180339887498948],
    Axes->True,
    AxesLabel->{
      FormBox["\"z\"", TraditionalForm], 
      FormBox[
      "\"\\!\\(\\*SubscriptBox[\\(p\\), \\(z\\)]\\)\"", TraditionalForm]},
    AxesOrigin->{-1, 0},
    BaseStyle->{FontSize -> 18},
    Epilog->{
      InsetBox[
       FormBox["0", TraditionalForm], {-1, 0}, {-1, 1.2}]},
    FrameTicks->{{Automatic, Automatic}, {Automatic, Automatic}},
    GridLines->{{{50.7588531202478, 
        Thickness[Large]}, {-6.213106689710159, {
         Dashing[{Small, Small}], 
         Thickness[Large]}}, {107.73081293020576`, {
         Dashing[{Small, Small}], 
         Thickness[Large]}}}, None},
    GridLinesStyle->Directive[
      GrayLevel[0.5, 0.4]],
    ImageSize->Medium,
    Method->{
     "MessagesHead" -> DiscretePlot, "AxisPadding" -> Scaled[0.02], 
      "DefaultBoundaryStyle" -> Automatic, "DefaultMeshStyle" -> 
      AbsolutePointSize[6], "DefaultPlotStyle" -> {
        Directive[
         RGBColor[0.368417, 0.506779, 0.709798], 
         AbsoluteThickness[1.6]], 
        Directive[
         RGBColor[0.880722, 0.611041, 0.142051], 
         AbsoluteThickness[1.6]], 
        Directive[
         RGBColor[0.560181, 0.691569, 0.194885], 
         AbsoluteThickness[1.6]], 
        Directive[
         RGBColor[0.922526, 0.385626, 0.209179], 
         AbsoluteThickness[1.6]], 
        Directive[
         RGBColor[0.528488, 0.470624, 0.701351], 
         AbsoluteThickness[1.6]], 
        Directive[
         RGBColor[0.772079, 0.431554, 0.102387], 
         AbsoluteThickness[1.6]], 
        Directive[
         RGBColor[0.363898, 0.618501, 0.782349], 
         AbsoluteThickness[1.6]], 
        Directive[
         RGBColor[1, 0.75, 0], 
         AbsoluteThickness[1.6]], 
        Directive[
         RGBColor[0.647624, 0.37816, 0.614037], 
         AbsoluteThickness[1.6]], 
        Directive[
         RGBColor[0.571589, 0.586483, 0.], 
         AbsoluteThickness[1.6]], 
        Directive[
         RGBColor[0.915, 0.3325, 0.2125], 
         AbsoluteThickness[1.6]], 
        Directive[
         RGBColor[0.40082222609352647`, 0.5220066643438841, 0.85], 
         AbsoluteThickness[1.6]], 
        Directive[
         RGBColor[0.9728288904374106, 0.621644452187053, 0.07336199581899142], 
         AbsoluteThickness[1.6]], 
        Directive[
         RGBColor[0.736782672705901, 0.358, 0.5030266573755369], 
         AbsoluteThickness[1.6]], 
        Directive[
         RGBColor[0.28026441037696703`, 0.715, 0.4292089322474965], 
         AbsoluteThickness[1.6]]}, "DomainPadding" -> Scaled[0.02], 
      "PointSizeFunction" -> "SmallPointSize", "RangePadding" -> Scaled[0.05]},
    PlotLabel->FormBox["\"t=10.0 s\"", TraditionalForm],
    PlotRange->{{-1, 150.}, {0, 0.023517745856009107`}},
    PlotRangePadding->{{
       Scaled[0.02], 
       Scaled[0.02]}, {
       Scaled[0.02], 
       Scaled[0.02]}},
    Ticks->{Automatic, Automatic}], ",", 
   GraphicsBox[{{
      {RGBColor[0.368417, 0.506779, 0.709798], PointSize[
       0.0038500000000000006`], AbsoluteThickness[1.6], {
        {RGBColor[0.368417, 0.506779, 0.709798], PointSize[
         0.0038500000000000006`], AbsoluteThickness[1.6], Opacity[0.2], 
         LineBox[{},
          VertexColors->None]}, 
        {RGBColor[0.368417, 0.506779, 0.709798], PointSize[
         0.0038500000000000006`], AbsoluteThickness[1.6], Opacity[0.2], 
         LineBox[{{{0., 0.023517745856009107`}, {0., 0}}, {{1., 
            1.141377497524508*^-8}, {1., 0}}, {{2., 1.44410898852853*^-7}, {
            2., 0}}, {{3., 1.1702064731969*^-6}, {3., 0}}, {{4., 
            6.833281856516023*^-6}, {4., 0}}, {{5., 0.00003067723120678337}, {
            5., 0}}, {{6., 0.00011032262081510784`}, {6., 0}}, {{7., 
            0.00032699889348241566`}, {7., 0}}, {{8., 0.0008157858150783}, {
            8., 0}}, {{9., 0.0017409032184940339`}, {9., 0}}, {{10., 
            0.0032191215355532737`}, {10., 0}}, {{11., 0.00521253541793633}, {
            11., 0}}, {{12., 0.007456848231972226}, {12., 0}}, {{13., 
            0.009496348696098738}, {13., 0}}, {{14., 0.010838493382710207`}, {
            14., 0}}, {{15., 0.01115596556815521}, {15., 0}}, {{16., 
            0.010423316372194593`}, {16., 0}}, {{17., 0.008915772495671279}, {
            17., 0}}, {{18., 0.007085708630394319}, {18., 0}}, {{19., 
            0.005397782612370814}, {19., 0}}, {{20., 0.004205472684361976}, {
            20., 0}}, {{21., 0.0037045260124500836`}, {21., 0}}, {{22., 
            0.003947533323887624}, {22., 0}}, {{23., 0.004881398530916994}, {
            23., 0}}, {{24., 0.006378217670612767}, {24., 0}}, {{25., 
            0.008252123730391176}, {25., 0}}, {{26., 0.0102714420978877}, {
            26., 0}}, {{27., 0.012179072762275617`}, {27., 0}}, {{28., 
            0.013726823709220667`}, {28., 0}}, {{29., 0.01471870037896506}, {
            29., 0}}, {{30., 0.015050629752109308`}, {30., 0}}, {{31., 
            0.014733179510084245`}, {31., 0}}, {{32., 
            0.013889145202855384`}, {32., 0}}, {{33., 
            0.012726326851735689`}, {33., 0}}, {{34., 
            0.011493479974289426`}, {34., 0}}, {{35., 
            0.010431423171883156`}, {35., 0}}, {{36., 0.009730821281821825}, {
            36., 0}}, {{37., 0.009504411537510101}, {37., 0}}, {{38., 
            0.009776532128417996}, {38., 0}}, {{39., 0.010488649476258612`}, {
            39., 0}}, {{40., 0.011517097865106726`}, {40., 0}}, {{41., 
            0.012698371873342574`}, {41., 0}}, {{42., 
            0.013857425151274194`}, {42., 0}}, {{43., 
            0.014834910612002209`}, {43., 0}}, {{44., 
            0.015509855425666958`}, {44., 0}}, {{45., 
            0.015814958616468873`}, {45., 0}}, {{46., 0.01574267933278361}, {
            46., 0}}, {{47., 0.01534163625827861}, {47., 0}}, {{48., 
            0.014704419395328268`}, {48., 0}}, {{49., 
            0.013949308832305647`}, {49., 0}}, {{50., 0.01319940420595822}, {
            50., 0}}, {{51., 0.012562932799285484`}, {51., 0}}, {{52., 
            0.012117738764234005`}, {52., 0}}, {{53., 
            0.011902354324144084`}, {53., 0}}, {{54., 
            0.011914218447203667`}, {54., 0}}, {{55., 0.01211457733018921}, {
            55., 0}}, {{56., 0.012438479418815243`}, {56., 0}}, {{57., 
            0.0128076775831596}, {57., 0}}, {{58., 0.01314408286975808}, {
            58., 0}}, {{59., 0.013381636567331351`}, {59., 0}}, {{60., 
            0.013474979839048244`}, {60., 0}}, {{61., 
            0.013403984020892398`}, {61., 0}}, {{62., 
            0.013173940351750263`}, {62., 0}}, {{63., 0.01281188619223798}, {
            63., 0}}, {{64., 0.012360075399510666`}, {64., 0}}, {{65., 
            0.01186792057510358}, {65., 0}}, {{66., 0.01138381649977352}, {
            66., 0}}, {{67., 0.01094810795012689}, {67., 0}}, {{68., 
            0.010588137731469353`}, {68., 0}}, {{69., 
            0.010315874449903242`}, {69., 0}}, {{70., 
            0.010128157500435239`}, {70., 0}}, {{71., 
            0.010009187003429147`}, {71., 0}}, {{72., 0.009934588415294607}, {
            72., 0}}, {{73., 0.009876228072089118}, {73., 0}}, {{74., 
            0.009806951389855312}, {74., 0}}, {{75., 0.009704539518150836}, {
            75., 0}}, {{76., 0.009554395211027912}, {76., 0}}, {{77., 
            0.009350728312059393}, {77., 0}}, {{78., 0.009096269384257087}, {
            78., 0}}, {{79., 0.00880075758713502}, {79., 0}}, {{80., 
            0.008478598716288683}, {80., 0}}, {{81., 0.008146158328113343}, {
            81., 0}}, {{82., 0.007819144069076798}, {82., 0}}, {{83., 
            0.007510453627884089}, {83., 0}}, {{84., 0.007228741368713276}, {
            84., 0}}, {{85., 0.006977812883113862}, {85., 0}}, {{86., 
            0.006756817174391583}, {86., 0}}, {{87., 0.006561091523850326}, {
            87., 0}}, {{88., 0.006383438060505774}, {88., 0}}, {{89., 
            0.006215579497033584}, {89., 0}}, {{90., 0.006049552555319236}, {
            90., 0}}, {{91., 0.005878843193107273}, {91., 0}}, {{92., 
            0.005699135728479037}, {92., 0}}, {{93., 0.005508624666460564}, {
            93., 0}}, {{94., 0.005307910582939114}, {94., 0}}, {{95., 
            0.005099559574404889}, {95., 0}}, {{96., 0.004887443075523283}, {
            96., 0}}, {{97., 0.004675988975426452}, {97., 0}}, {{98., 
            0.0044694674667687655`}, {98., 0}}, {{99., 0.00427141047639847}, {
            99., 0}}, {{100., 0.004084228226793786}, {100., 0}}, {{101., 
            0.003909047421570679}, {101., 0}}, {{102., 
            0.0037457591401321116`}, {102., 0}}, {{103., 
            0.003593235742442521}, {103., 0}}, {{104., 
            0.003449657958635746}, {104., 0}}, {{105., 
            0.0033128868199098337`}, {105., 0}}, {{106., 
            0.0031808192421005784`}, {106., 0}}, {{107., 
            0.003051678530984415}, {107., 0}}, {{108., 
            0.0029242086251168448`}, {108., 0}}, {{109., 
            0.002797760092212564}, {109., 0}}, {{110., 
            0.0026722736418205396`}, {110., 0}}, {{111., 
            0.00254818084086695}, {111., 0}}, {{112., 0.002426250416213421}, {
            112., 0}}, {{113., 0.0023074116074667983`}, {113., 0}}, {{114., 
            0.002192583998574257}, {114., 0}}, {{115., 
            0.0020825372812526225`}, {115., 0}}, {{116., 
            0.0019777960393990977`}, {116., 0}}, {{117., 
            0.0018785955275278175`}, {117., 0}}, {{118., 
            0.0017848860113567598`}, {118., 0}}, {{119., 
            0.0016963766492172374`}, {119., 0}}, {{120., 
            0.0016126057637937362`}, {120., 0}}, {{121., 
            0.0015330228556066894`}, {121., 0}}, {{122., 
            0.0014570685976463102`}, {122., 0}}, {{123., 
            0.0013842417734880575`}, {123., 0}}, {{124., 
            0.0013141459571808288`}, {124., 0}}, {{125., 
            0.0012465129261697724`}, {125., 0}}, {{126., 
            0.001181203675536724}, {126., 0}}, {{127., 
            0.0011181909569173544`}, {127., 0}}, {{128., 
            0.0010575292036935685`}, {128., 0}}, {{129., 
            0.000999318446705891}, {129., 0}}, {{130., 0.00094366848144449}, {
            130., 0}}, {{131., 0.000890668366147087}, {131., 0}}, {{132., 
            0.0008403646347085631}, {132., 0}}, {{133., 
            0.0007927497381813303}, {133., 0}}, {{134., 
            0.0007477604861207601}, {134., 0}}, {{135., 
            0.0007052848719220594}, {135., 0}}, {{136., 
            0.0006651747686326743}, {136., 0}}, {{137., 
            0.0006272616116888603}, {137., 0}}, {{138., 
            0.0005913722972943048}, {138., 0}}, {{139., 
            0.0005573430131427241}, {139., 0}}, {{140., 
            0.0005250294410315582}, {140., 0}}, {{141., 
            0.0004943125804150824}, {141., 0}}, {{142., 
            0.00046510020543934823`}, {142., 0}}, {{143., 
            0.00043732458465134047`}, {143., 0}}, {{144., 
            0.00041093750191955583`}, {144., 0}}, {{145., 
            0.00038590380009955453`}, {145., 0}}, {{146., 
            0.0003621946428197934}, {146., 0}}, {{147., 
            0.00033978149843069715`}, {147., 0}}, {{148., 
            0.0003186315529013445}, {148., 0}}, {{149., 
            0.000298704918271083}, {149., 0}}, {{150., 
            0.0002799536771135331}, {150., 0}}},
          VertexColors->None]}}}, 
      {RGBColor[0.368417, 0.506779, 0.709798], PointSize[
       0.0038500000000000006`], AbsoluteThickness[1.6], {}, 
       GeometricTransformationBox[InsetBox[
         StyleBox["\<\"\[FilledCircle]\"\>",
          StripOnInput->False,
          LineColor->RGBColor[0.368417, 0.506779, 0.709798],
          FrontFaceColor->RGBColor[0.368417, 0.506779, 0.709798],
          BackFaceColor->RGBColor[0.368417, 0.506779, 0.709798],
          GraphicsColor->RGBColor[0.368417, 0.506779, 0.709798],
          PointSize->0.0038500000000000006`,
          Thickness->Absolute[1.6],
          FontSize->8.96,
          
          FontColor->RGBColor[
           0.368417, 0.506779, 0.709798]], {0, 0}], CompressedData["
1:eJxFlHtUjHkYxyfFYXNJkjqSUlkpoaRN1Hemi+mipqbm2tTMZGp1UVKbpLyV
InTBoizKJja0bKzIZYeyyMmdbOXeukXKSYeEdU7Pe3bOmT8+55nP833m/b2/
x1KdGKLR5XA42799db59h3D+/9iOCnIeMb7UY5C6PVoqmoc25fDdqYxVay2P
dqpyiYdjxYym8q97jhIbILOjda5DdTuxEWKuyysTxnOonwkcFZtnV3SaEZth
Y+T+QsulzsQWsBlWXxt4yo94CgQLO0of5YUTW8PC6N3xgYhY4qnYvCwq5Iw0
lXgaUm+XpRhuyCKeDl/nfZKbybnE9qh83tWb6ZhP7IB3302Xdd9jeRYc6tNb
bkjyiGejqjGgfikvh9gRDXHqhOdDM4mdYG392/yBiT8Rz4FGJ6D/nOsyYmfo
NvN4vZKlxHPRGR77wtcuidgF1bcvJa35spz4B2x2utOob7GS2BVpfvKAzGcM
8TyI3G3KZ49g53ODwKUmXdyzjng+JOe8J1wz20i8ALlqq/y71kXE7lisKAq9
f5NlD+ht93+cYM8yYOYtzH25jHwG+PJ0SA3PYD3VuRhzurWxo2At1blY8ezz
q7EKdh4e7qilJ7Vv6HkzPNj5XsgbmcY+f0+ssjPqqhu6huqe0Mu+e9Qwg/W9
YCKL+dNnG9vfC805XuU7dNh8bzAd+8z5KnY+bzwJEn9tULHz++CzbWHRnoZi
qvuAF+vw4srsEqovRET/euE/5sTMQpTXfihOjKPfc/joue/TIJ1E/Rg+WtI6
ClI2sc/TF5wwS32/4Ruo7guJp3lAaX0B1f2wV69QMfMGnQfjh5Tl63t5SvZ8
/FGScyw0I5qt+6N0XLb+2mtsPQDv6/KTJenUjwnAms429ct57P9fhGOcrG5+
JzGzCEkVUW23Y2geTiCCqi7NuFDKzheIDe/1+RuXs/UgXNdtEHf3s34QjB+U
cM0XsP0FOF32dv4CAeVDgJLLXWHOgey8AhicKx7QCOh8tALUZTbZ98Wx9ycY
ib3cJrfDdJ4IxrrGKW6ZFsRMMDqj7/sanqXz1waj+O5xUe1qYk4IhvLPPtkq
IUYI/Ct3dwy4su9LCFYm9Zw6MJ71Q+AgveX+8SH7fgnx2KrOhbuJGELUecly
0qey76MQbwem7zTYQ/dZK8Qh8ZQjlsPY+x2KluTd3HmKbPJDMe1EW3vX73T/
mFB4VKVrM3SJtaGwr5Xr8xvYfROG5ojgVU9+of2AMFS2G6sbf15FfhgYTkXA
iJoM8sMwUk9U2vyQve8iJMf7T8yzIYYINoeqXmWnppMvQk+VcXTsxRXki5A1
Qb93iRExRwzDSxNN+8Vp5Itxwm2X/dwS2k+MGDmzbmr+OkP7UitGdm5Bmc/T
FPIlsDOtH9KmRwwJzMW73Cy/p/3ESBDRvqNgS2Ay+RJsfdCu9yyL3XdSFO3c
daC8nvYbpAiqk7zpGkLMSOFSOMMi4TDtQ60UHwb0tMWJCeTL4NpyUDeVF0++
DGb/rt5UYRVHvgxW6hvC6tG0/7UyvNi/J/HO1x/Jl6Miw64wpzeGfDlM/rDS
De2MJl+Ovs8nBmw7NOTLMbZ2mP3rh4vJD8fG0wY+Lo+iyA9HtVOx/ZdnavLD
Ydhmu9mhT0V+OHpTmCOaMcQcBRaMuGt7xklJvgKVL8q2RV+MIF+B1JS352Xu
CvIV0D91ssj8ipz8CHTfGsc9HycjPwJ9tffO9U2Skh+BWiNNVtRDMfnf6rui
fbtqRORHwvSDxco3a8PIj8TfTZMNuPGh5EciplinSSgTkh8JV5NmzfCQEPKV
mDBZX1QmDB5kCyVSvDi6yZEC6qfE6q2jfzV4HTjISiVqxhdo02Yuov5KlOfX
BWUW+A9yhRKfPuWZju33pTwljnypjD3I8Af5kRKPgy/Xy80WUr4KPbWB3U+v
eFO+CjZXW0e1FnpRvgqvzXeKmpSelK/CR5OrOmGePMpXYbL6oJXXHC7lqxA0
ps+h1BGUr0KSbZ+dcYY75atw9tTby8bV8ylfjW3ifZZRXfMoXw3NliVOi/1c
KV+NgfgAm92nXShfjWFZCfHbvOZSvhp7Zy421T6eQ/lqWB9/2Zq4xYny1bAo
dX3aInH0+A/X/qXL
        "]], {}}}, 
     ArrowBox[{{10, 0.023517745856009107`}, {0.5, 0.023517745856009107`}}]},
    AspectRatio->NCache[GoldenRatio^(-1), 0.6180339887498948],
    Axes->True,
    AxesLabel->{
      FormBox["\"z\"", TraditionalForm], 
      FormBox[
      "\"\\!\\(\\*SubscriptBox[\\(p\\), \\(z\\)]\\)\"", TraditionalForm]},
    AxesOrigin->{-1, 0},
    BaseStyle->{FontSize -> 18},
    Epilog->{
      InsetBox[
       FormBox["0", TraditionalForm], {-1, 0}, {-1, 1.2}]},
    FrameTicks->{{Automatic, Automatic}, {Automatic, Automatic}},
    GridLines->{{{56.27133155122141, 
        Thickness[Large]}, {-6.890714520020545, {
         Dashing[{Small, Small}], 
         Thickness[Large]}}, {119.43337762246335`, {
         Dashing[{Small, Small}], 
         Thickness[Large]}}}, None},
    GridLinesStyle->Directive[
      GrayLevel[0.5, 0.4]],
    ImageSize->Medium,
    Method->{
     "MessagesHead" -> DiscretePlot, "AxisPadding" -> Scaled[0.02], 
      "DefaultBoundaryStyle" -> Automatic, "DefaultMeshStyle" -> 
      AbsolutePointSize[6], "DefaultPlotStyle" -> {
        Directive[
         RGBColor[0.368417, 0.506779, 0.709798], 
         AbsoluteThickness[1.6]], 
        Directive[
         RGBColor[0.880722, 0.611041, 0.142051], 
         AbsoluteThickness[1.6]], 
        Directive[
         RGBColor[0.560181, 0.691569, 0.194885], 
         AbsoluteThickness[1.6]], 
        Directive[
         RGBColor[0.922526, 0.385626, 0.209179], 
         AbsoluteThickness[1.6]], 
        Directive[
         RGBColor[0.528488, 0.470624, 0.701351], 
         AbsoluteThickness[1.6]], 
        Directive[
         RGBColor[0.772079, 0.431554, 0.102387], 
         AbsoluteThickness[1.6]], 
        Directive[
         RGBColor[0.363898, 0.618501, 0.782349], 
         AbsoluteThickness[1.6]], 
        Directive[
         RGBColor[1, 0.75, 0], 
         AbsoluteThickness[1.6]], 
        Directive[
         RGBColor[0.647624, 0.37816, 0.614037], 
         AbsoluteThickness[1.6]], 
        Directive[
         RGBColor[0.571589, 0.586483, 0.], 
         AbsoluteThickness[1.6]], 
        Directive[
         RGBColor[0.915, 0.3325, 0.2125], 
         AbsoluteThickness[1.6]], 
        Directive[
         RGBColor[0.40082222609352647`, 0.5220066643438841, 0.85], 
         AbsoluteThickness[1.6]], 
        Directive[
         RGBColor[0.9728288904374106, 0.621644452187053, 0.07336199581899142], 
         AbsoluteThickness[1.6]], 
        Directive[
         RGBColor[0.736782672705901, 0.358, 0.5030266573755369], 
         AbsoluteThickness[1.6]], 
        Directive[
         RGBColor[0.28026441037696703`, 0.715, 0.4292089322474965], 
         AbsoluteThickness[1.6]]}, "DomainPadding" -> Scaled[0.02], 
      "PointSizeFunction" -> "SmallPointSize", "RangePadding" -> Scaled[0.05]},
    PlotLabel->FormBox["\"t=11.0 s\"", TraditionalForm],
    PlotRange->{{-1, 150.}, {0, 0.023517745856009107`}},
    PlotRangePadding->{{
       Scaled[0.02], 
       Scaled[0.02]}, {
       Scaled[0.02], 
       Scaled[0.02]}},
    Ticks->{Automatic, Automatic}], ",", 
   GraphicsBox[{{
      {RGBColor[0.368417, 0.506779, 0.709798], PointSize[
       0.0038500000000000006`], AbsoluteThickness[1.6], {
        {RGBColor[0.368417, 0.506779, 0.709798], PointSize[
         0.0038500000000000006`], AbsoluteThickness[1.6], Opacity[0.2], 
         LineBox[{},
          VertexColors->None]}, 
        {RGBColor[0.368417, 0.506779, 0.709798], PointSize[
         0.0038500000000000006`], AbsoluteThickness[1.6], Opacity[0.2], 
         LineBox[{{{0., 0.023517745856009107`}, {0., 0}}, {{1., 
            1.920529039587693*^-9}, {1., 0}}, {{2., 
            2.6761621370569033`*^-8}, {2., 0}}, {{3., 
            2.397258549406623*^-7}, {3., 0}}, {{4., 
            1.5531934730079642`*^-6}, {4., 0}}, {{5., 
            7.764942685219623*^-6}, {5., 0}}, {{6., 0.00003120803125016938}, {
            6., 0}}, {{7., 0.00010374033555566749`}, {7., 0}}, {{8., 
            0.0002912445100577259}, {8., 0}}, {{9., 0.0007017351299035148}, {
            9., 0}}, {{10., 0.0014697423963162782`}, {10., 0}}, {{11., 
            0.0027039114825599996`}, {11., 0}}, {{12., 
            0.004407678187869258}, {12., 0}}, {{13., 
            0.0064137446514141465`}, {13., 0}}, {{14., 
            0.008384606946655578}, {14., 0}}, {{15., 0.009903241360278005}, {
            15., 0}}, {{16., 0.010622266727460913`}, {16., 0}}, {{17., 
            0.01039737661103138}, {17., 0}}, {{18., 0.009336444802787678}, {
            18., 0}}, {{19., 0.007746040891579397}, {19., 0}}, {{20., 
            0.006014048258638629}, {20., 0}}, {{21., 0.00449205606140917}, {
            21., 0}}, {{22., 0.0034249014322828395`}, {22., 0}}, {{23., 
            0.002937530331889692}, {23., 0}}, {{24., 
            0.0030590396281242535`}, {24., 0}}, {{25., 
            0.0037548998111993936`}, {25., 0}}, {{26., 
            0.004947846854444941}, {26., 0}}, {{27., 0.0065237851469904}, {
            27., 0}}, {{28., 0.008330765331439715}, {28., 0}}, {{29., 
            0.010182445390987558`}, {29., 0}}, {{30., 
            0.011873617572341243`}, {30., 0}}, {{31., 0.013208148987628}, {
            31., 0}}, {{32., 0.014032936904792702`}, {32., 0}}, {{33., 
            0.01426793658671477}, {33., 0}}, {{34., 0.013922980330433663`}, {
            34., 0}}, {{35., 0.013096251315108791`}, {35., 0}}, {{36., 
            0.011954962998586924`}, {36., 0}}, {{37., 
            0.010703754762036154`}, {37., 0}}, {{38., 0.00954889808737341}, {
            38., 0}}, {{39., 0.008666157086439022}, {39., 0}}, {{40., 
            0.00817776179261935}, {40., 0}}, {{41., 0.008140751981530402}, {
            41., 0}}, {{42., 0.008546180544243899}, {42., 0}}, {{43., 
            0.009327016516114929}, {43., 0}}, {{44., 0.010372071466745849`}, {
            44., 0}}, {{45., 0.011543465657921215`}, {45., 0}}, {{46., 
            0.012695530031456601`}, {46., 0}}, {{47., 
            0.013693282287902635`}, {47., 0}}, {{48., 
            0.014428625364150878`}, {48., 0}}, {{49., 
            0.014832578472482025`}, {49., 0}}, {{50., 
            0.014882025449985245`}, {50., 0}}, {{51., 
            0.014600025712749272`}, {51., 0}}, {{52., 
            0.014049910427882653`}, {52., 0}}, {{53., 
            0.013324084279469036`}, {53., 0}}, {{54., 0.01252947989888702}, {
            54., 0}}, {{55., 0.011772030188344398`}, {55., 0}}, {{56., 
            0.011142531783748447`}, {56., 0}}, {{57., 
            0.010705846576012716`}, {57., 0}}, {{58., 
            0.010494669124576363`}, {58., 0}}, {{59., 
            0.010508258962730829`}, {59., 0}}, {{60., 
            0.010715766898170172`}, {60., 0}}, {{61., 
            0.011063190873318342`}, {61., 0}}, {{62., 
            0.011482634487536229`}, {62., 0}}, {{63., 
            0.011902411669346117`}, {63., 0}}, {{64., 
            0.012256612792253072`}, {64., 0}}, {{65., 
            0.012492974957552808`}, {65., 0}}, {{66., 
            0.012578233746451947`}, {66., 0}}, {{67., 0.01250052830811282}, {
            67., 0}}, {{68., 0.012268840011953134`}, {68., 0}}, {{69., 
            0.011909821481553706`}, {69., 0}}, {{70., 0.01146267506543494}, {
            70., 0}}, {{71., 0.010972933374436977`}, {71., 0}}, {{72., 
            0.010486059604919246`}, {72., 0}}, {{73., 
            0.010041721103526557`}, {73., 0}}, {{74., 0.009669414748245576}, {
            74., 0}}, {{75., 0.009385871861019924}, {75., 0}}, {{76., 
            0.009194387054205031}, {76., 0}}, {{77., 0.009085943729438347}, {
            77., 0}}, {{78., 0.009041786034668025}, {78., 0}}, {{79., 
            0.009036938029487773}, {79., 0}}, {{80., 0.009044106544178532}, {
            80., 0}}, {{81., 0.00903742220341819}, {81., 0}}, {{82., 
            0.008995559965928438}, {82., 0}}, {{83., 0.008903915811801956}, {
            83., 0}}, {{84., 0.008755676117225008}, {84., 0}}, {{85., 
            0.008551777226454645}, {85., 0}}, {{86., 0.008299894219770844}, {
            86., 0}}, {{87., 0.008012704388648532}, {87., 0}}, {{88., 
            0.007705733225058027}, {88., 0}}, {{89., 0.007395106209510303}, {
            89., 0}}, {{90., 0.007095501971849078}, {90., 0}}, {{91., 
            0.006818540240604508}, {91., 0}}, {{92., 
            0.0065717535754327245`}, {92., 0}}, {{93., 
            0.006358198849469896}, {93., 0}}, {{94., 0.006176675960143496}, {
            94., 0}}, {{95., 0.006022448225841682}, {95., 0}}, {{96., 
            0.005888308876364626}, {96., 0}}, {{97., 0.005765814469450438}, {
            97., 0}}, {{98., 0.00564650851890174}, {98., 0}}, {{99., 
            0.005522983304865496}, {99., 0}}, {{100., 
            0.0053896685742917125`}, {100., 0}}, {{101., 
            0.005243285218903533}, {101., 0}}, {{102., 
            0.005082952541766466}, {102., 0}}, {{103., 
            0.004909982792340065}, {103., 0}}, {{104., 
            0.0047274312844239556`}, {104., 0}}, {{105., 
            0.004539491659402797}, {105., 0}}, {{106., 
            0.0043508328828468276`}, {106., 0}}, {{107., 
            0.004165968454493087}, {107., 0}}, {{108., 
            0.003988731674527342}, {108., 0}}, {{109., 0.00382190722007538}, {
            109., 0}}, {{110., 0.0036670427032038906`}, {110., 0}}, {{111., 
            0.003524438086890309}, {111., 0}}, {{112., 
            0.003393288974717747}, {112., 0}}, {{113., 
            0.0032719440622058786`}, {113., 0}}, {{114., 
            0.003158228547145092}, {114., 0}}, {{115., 
            0.003049784068703296}, {115., 0}}, {{116., 
            0.0029443808799807327`}, {116., 0}}, {{117., 
            0.002840167879841762}, {117., 0}}, {{118., 
            0.0027358388860249075`}, {118., 0}}, {{119., 
            0.0026307071011312092`}, {119., 0}}, {{120., 
            0.0025246922822860117`}, {120., 0}}, {{121., 
            0.0024182352503608383`}, {121., 0}}, {{122., 
            0.002312161162559499}, {122., 0}}, {{123., 
            0.002207516076175722}, {123., 0}}, {{124., 
            0.0021054009204075773`}, {124., 0}}, {{125., 
            0.002006823652063156}, {125., 0}}, {{126., 
            0.0019125849630766394`}, {126., 0}}, {{127., 
            0.0018232064232043352`}, {127., 0}}, {{128., 
            0.0017389033530494126`}, {128., 0}}, {{129., 
            0.0016595988665822562`}, {129., 0}}, {{130., 
            0.0015849710135136211`}, {130., 0}}, {{131., 
            0.0015145221412158083`}, {131., 0}}, {{132., 
            0.0014476585674466432`}, {132., 0}}, {{133., 
            0.0013837692573009735`}, {133., 0}}, {{134., 
            0.0013222940993676204`}, {134., 0}}, {{135., 
            0.0012627751360555844`}, {135., 0}}, {{136., 
            0.001204887243460376}, {136., 0}}, {{137., 
            0.0011484478276723843`}, {137., 0}}, {{138., 
            0.0010934077381512541`}, {138., 0}}, {{139., 
            0.0010398275393845096`}, {139., 0}}, {{140., 
            0.0009878444014199254}, {140., 0}}, {{141., 
            0.0009376351625657881}, {141., 0}}, {{142., 
            0.0008893806815801551}, {142., 0}}, {{143., 
            0.0008432356043856853}, {143., 0}}, {{144., 
            0.0007993063348745655}, {144., 0}}, {{145., 
            0.0007576385413839855}, {145., 0}}, {{146., 
            0.0007182141494670107}, {146., 0}}, {{147., 
            0.0006809566247507246}, {147., 0}}, {{148., 
            0.0006457425391266079}, {148., 0}}, {{149., 
            0.0006124169829319748}, {149., 0}}, {{150., 
            0.0005808103246682891}, {150., 0}}},
          VertexColors->None]}}}, 
      {RGBColor[0.368417, 0.506779, 0.709798], PointSize[
       0.0038500000000000006`], AbsoluteThickness[1.6], {}, 
       GeometricTransformationBox[InsetBox[
         StyleBox["\<\"\[FilledCircle]\"\>",
          StripOnInput->False,
          LineColor->RGBColor[0.368417, 0.506779, 0.709798],
          FrontFaceColor->RGBColor[0.368417, 0.506779, 0.709798],
          BackFaceColor->RGBColor[0.368417, 0.506779, 0.709798],
          GraphicsColor->RGBColor[0.368417, 0.506779, 0.709798],
          PointSize->0.0038500000000000006`,
          Thickness->Absolute[1.6],
          FontSize->8.96,
          
          FontColor->RGBColor[
           0.368417, 0.506779, 0.709798]], {0, 0}], CompressedData["
1:eJxFlntUjHkYxycWsYxCNkkb0smlSOW2qW+aamZETdNcmqaamdVlW0dKdKF6
U5EKnV1WWBFJJbIXItS47Np2F4VVIYVTqI0kd8Y6p+d3ds55//icZz6/7+92
nvedqIsJCB/I4/F2fHqMPj0DeP//po7wcxlqVuDeTz3u6ZdrTovSrN2ojCvj
Jh6zP6MmNkbSzZrVq8fmE5tgUGixsJNfTTwGR6IrC34TthGbY9mezrrDah6N
b4mbvc3L2h3HE1vjn12yg15jnYgnYXhAUtU2gzexDWLjDt7LHaMktsWw0tjl
GbYRxHbgPz5mUTcijngaPPkhib5eycQzYBpj1N47PZ3YAXzdpC22wkziWUhd
VZRufS6L2BENW00F8xYzno32ISei3ltlEDthp6TpM//qNGJnWJpG1M3cn0js
giqPAVaeEWw+cxA0cGffJv5y4rloj9n9Q5xJFPE89ERahXuN/IZ4Prw2xK4r
OL+CeAEyK65scBTEE38Fm0MHFlaeZOtzRdJGx/CTI9n6FuLjkW2V2bfY+tzQ
ESN44yjJJnZHdXBObevwXGJguGz7I9+zef3MAR7Hpxuvn7eZ6h5ob4mvK8lg
dQ9MfVxn7nIth+qLMGrfjdeNa2l8bhF2/mZ/sLmL7Z8n7lq9jwzbQvvHeWKt
bkrn1lo2XwEK5EW7uVqO6gK88XR2HVdBzPPCQ33u01KO/s954Ua0+6thFuw8
vKFd96Tl+ULK47wx4mzL6XHFG6nug7jugNkTeDRfzgdlNVdd539O6+EJ4ViW
5X8uj9bLCdFke+BdjmYL1UVof9pUnJBMzIlQ/PqQT2EH2x8xtivD+U6/s/0R
o6v3H0mpiO3vYtxKnSPll22i+mIYdwVOeTqenYcvjp9v8m1v2EB1X4jM1ZG9
/7L9WwKtqfbgglS2viUoLCorVmWx+lLY7DJ+MKWX1Zdim+2/Ct9SGo/nh/va
i5YumbQfnB+OOzwqEWtYvj9+bmw4aRhH84M/7te+PdG5nc3XH4aW0r4954n1
/ih8aL2+bScxT4KZ1Q9uRFozXwKnAxMc7Jex+yBBzyM355okytdLcH1o28y3
iWx+AcgXbTKvSqL5IwDSY/c+6PPp/nIBuNTW1bblMp23PgA+fC68Yx47fyl6
X+8/m35jPflSdFWGnirZTcxJIW/c+DYtk1gvxS9LFOIX6cS8QOhVRSuqspgf
CCPXFd5z1jM/EJPsHhZ6Lmd+IC5l1gTNdWW+DCUxe/tSn9D9hAwSczPLggx2
X2Xw2NH6LPsj3We9DGeMot++jGL3W44/bn8xcHg+9RPI0dj15fFAcSr5ckwU
Vy6dYZJCvhyzR6x8ca57LfkK5Jo+K3/XSf0ACtgIuoz4nxNzCmzu7L1+wjeJ
fAV+vVu731DO+pUSEwyNbXIrYigRZec7tH1PAvlKuHRcHvuXNbFeiZPhp3ME
e9eQH4Sio842yaOJEQSHB4Wl75JWkx+EsJ+eHb3TQP1LHwRBtVdiiiXrZyqo
Lk2fMSpkFfkqPBatzeAVUP/kVPB2Hn3V/los+Sr4/SgulpkQ84LxVU6GUYp8
JfnBcLAuqLfyiyE/GMlTE7Yqh1E/1QdjqtNCsbCV9WM1MiMyprj9/S35ahil
Ve+4cDmafDV4UuUwUSv1Z70aPs1VqjvvWP8Ogdm6i3H1VsQIwWCLL7I8BZHk
h+CNQS1J/IbeV/oQtDy5a2XICyc/FB36Cc1lR5eRH4qcwSOnRV39mvxQvL+5
clRfj478UJxyE05PMyPmhWHin5MzlO5a8sNw+3aO256VGvLDkFjHJbyUhZEf
BrucTR/GtIaQr0F+tMmilBR1P1tr8LVp/Yk7s4JpPA26n58vb34V1M8aDbL2
zr4YUk/vY06D/R4f8rqqFP28T4OS7sndvYfllKfBfeOIZItyWT+3aVA0QJG8
5lgg5WsRb9h+veyslPK1mN9qkdBTH0D5WgxqSis065RQvhZFN3dLVEOJOS0W
3I5rlsz0p3wtTGy77eNPLaV8LVwVqxPLbZZQvhaLhnw4/F3RYsrX4UJthdDU
UUz5OuR9/1yTfV1I+TpcchPZNGT7UL4OFfI1c3386fuE06Hvrl3uPTsvytch
1vAgXmoqoHwdgkr1FbOMPd3/A5UNs3g=
        "]], {}}}, 
     ArrowBox[{{10, 0.023517745856009107`}, {0.5, 0.023517745856009107`}}]},
    AspectRatio->NCache[GoldenRatio^(-1), 0.6180339887498948],
    Axes->True,
    AxesLabel->{
      FormBox["\"z\"", TraditionalForm], 
      FormBox[
      "\"\\!\\(\\*SubscriptBox[\\(p\\), \\(z\\)]\\)\"", TraditionalForm]},
    AxesOrigin->{-1, 0},
    BaseStyle->{FontSize -> 18},
    Epilog->{
      InsetBox[
       FormBox["0", TraditionalForm], {-1, 0}, {-1, 1.2}]},
    FrameTicks->{{Automatic, Automatic}, {Automatic, Automatic}},
    GridLines->{{{61.70424543223843, 
        Thickness[Large]}, {-7.539579751110942, {
         Dashing[{Small, Small}], 
         Thickness[Large]}}, {130.9480706155878, {
         Dashing[{Small, Small}], 
         Thickness[Large]}}}, None},
    GridLinesStyle->Directive[
      GrayLevel[0.5, 0.4]],
    ImageSize->Medium,
    Method->{
     "MessagesHead" -> DiscretePlot, "AxisPadding" -> Scaled[0.02], 
      "DefaultBoundaryStyle" -> Automatic, "DefaultMeshStyle" -> 
      AbsolutePointSize[6], "DefaultPlotStyle" -> {
        Directive[
         RGBColor[0.368417, 0.506779, 0.709798], 
         AbsoluteThickness[1.6]], 
        Directive[
         RGBColor[0.880722, 0.611041, 0.142051], 
         AbsoluteThickness[1.6]], 
        Directive[
         RGBColor[0.560181, 0.691569, 0.194885], 
         AbsoluteThickness[1.6]], 
        Directive[
         RGBColor[0.922526, 0.385626, 0.209179], 
         AbsoluteThickness[1.6]], 
        Directive[
         RGBColor[0.528488, 0.470624, 0.701351], 
         AbsoluteThickness[1.6]], 
        Directive[
         RGBColor[0.772079, 0.431554, 0.102387], 
         AbsoluteThickness[1.6]], 
        Directive[
         RGBColor[0.363898, 0.618501, 0.782349], 
         AbsoluteThickness[1.6]], 
        Directive[
         RGBColor[1, 0.75, 0], 
         AbsoluteThickness[1.6]], 
        Directive[
         RGBColor[0.647624, 0.37816, 0.614037], 
         AbsoluteThickness[1.6]], 
        Directive[
         RGBColor[0.571589, 0.586483, 0.], 
         AbsoluteThickness[1.6]], 
        Directive[
         RGBColor[0.915, 0.3325, 0.2125], 
         AbsoluteThickness[1.6]], 
        Directive[
         RGBColor[0.40082222609352647`, 0.5220066643438841, 0.85], 
         AbsoluteThickness[1.6]], 
        Directive[
         RGBColor[0.9728288904374106, 0.621644452187053, 0.07336199581899142], 
         AbsoluteThickness[1.6]], 
        Directive[
         RGBColor[0.736782672705901, 0.358, 0.5030266573755369], 
         AbsoluteThickness[1.6]], 
        Directive[
         RGBColor[0.28026441037696703`, 0.715, 0.4292089322474965], 
         AbsoluteThickness[1.6]]}, "DomainPadding" -> Scaled[0.02], 
      "PointSizeFunction" -> "SmallPointSize", "RangePadding" -> Scaled[0.05]},
    PlotLabel->FormBox["\"t=12.0 s\"", TraditionalForm],
    PlotRange->{{-1, 150.}, {0, 0.023517745856009107`}},
    PlotRangePadding->{{
       Scaled[0.02], 
       Scaled[0.02]}, {
       Scaled[0.02], 
       Scaled[0.02]}},
    Ticks->{Automatic, Automatic}], ",", 
   GraphicsBox[{{
      {RGBColor[0.368417, 0.506779, 0.709798], PointSize[
       0.0038500000000000006`], AbsoluteThickness[1.6], {
        {RGBColor[0.368417, 0.506779, 0.709798], PointSize[
         0.0038500000000000006`], AbsoluteThickness[1.6], Opacity[0.2], 
         LineBox[{},
          VertexColors->None]}, 
        {RGBColor[0.368417, 0.506779, 0.709798], PointSize[
         0.0038500000000000006`], AbsoluteThickness[1.6], Opacity[0.2], 
         LineBox[{{{0., 0.023517745856009107`}, {0., 0}}, {{1., 
            3.206190752558957*^-10}, {1., 0}}, {{2., 4.878668605769322*^-9}, {
            2., 0}}, {{3., 4.787054638294322*^-8}, {3., 0}}, {{4., 
            3.407826162883935*^-7}, {4., 0}}, {{5., 
            1.8776175578049287`*^-6}, {5., 0}}, {{6., 
            8.341638392708451*^-6}, {6., 0}}, {{7., 0.00003074143892746309}, {
            7., 0}}, {{8., 0.0000959563971266896}, {8., 0}}, {{9., 
            0.00025777835486388747`}, {9., 0}}, {{10., 
            0.0006036084046761612}, {10., 0}}, {{11., 0.001244786451885036}, {
            11., 0}}, {{12., 0.002280389729562824}, {12., 0}}, {{13., 
            0.003738294333253526}, {13., 0}}, {{14., 0.005518529845845815}, {
            14., 0}}, {{15., 0.007376447384451193}, {15., 0}}, {{16., 
            0.008971361306328592}, {16., 0}}, {{17., 0.009971394679160875}, {
            17., 0}}, {{18., 0.010169296481852217`}, {18., 0}}, {{19., 
            0.009553641697611035}, {19., 0}}, {{20., 0.008303712712122085}, {
            20., 0}}, {{21., 0.006717710542795849}, {21., 0}}, {{22., 
            0.005114970439000387}, {22., 0}}, {{23., 0.003756558850970445}, {
            23., 0}}, {{24., 0.002808733929986749}, {24., 0}}, {{25., 
            0.0023473582076745368`}, {25., 0}}, {{26., 
            0.0023843064856637307`}, {26., 0}}, {{27., 
            0.0028946701053644973`}, {27., 0}}, {{28., 
            0.003831870579170215}, {28., 0}}, {{29., 0.005128885165483968}, {
            29., 0}}, {{30., 0.006691783505609456}, {30., 0}}, {{31., 
            0.008394543429408017}, {31., 0}}, {{32., 0.010082348359816569`}, {
            32., 0}}, {{33., 0.011586186566476276`}, {33., 0}}, {{34., 
            0.012746633591731721`}, {34., 0}}, {{35., 0.01344091705627599}, {
            35., 0}}, {{36., 0.013605852097309731`}, {36., 0}}, {{37., 
            0.0132503059875044}, {37., 0}}, {{38., 0.012453941885500183`}, {
            38., 0}}, {{39., 0.011352890969093941`}, {39., 0}}, {{40., 
            0.010116325571584678`}, {40., 0}}, {{41., 0.008919641151166252}, {
            41., 0}}, {{42., 0.007919805644698316}, {42., 0}}, {{43., 
            0.007236826503302387}, {43., 0}}, {{44., 0.00694306268933593}, {
            44., 0}}, {{45., 0.007060130115110925}, {45., 0}}, {{46., 
            0.0075619377247139845`}, {46., 0}}, {{47., 0.0083820445164865}, {
            47., 0}}, {{48., 0.009423770196773058}, {48., 0}}, {{49., 
            0.010571957115252143`}, {49., 0}}, {{50., 
            0.011705543166240118`}, {50., 0}}, {{51., 0.01271024403331489}, {
            51., 0}}, {{52., 0.013490273294293456`}, {52., 0}}, {{53., 
            0.01397809113588103}, {53., 0}}, {{54., 0.014140912846021338`}, {
            54., 0}}, {{55., 0.01398309006204297}, {55., 0}}, {{56., 
            0.013543969379318718`}, {56., 0}}, {{57., 
            0.012891524462213776`}, {57., 0}}, {{58., 0.01211272584381945}, {
            58., 0}}, {{59., 0.011302098000725472`}, {59., 0}}, {{60., 
            0.010550113259743213`}, {60., 0}}, {{61., 0.009932968161624143}, {
            61., 0}}, {{62., 0.009504937807138705}, {62., 0}}, {{63., 
            0.00929401151477833}, {63., 0}}, {{64., 0.009300992161925238}, {
            64., 0}}, {{65., 0.009501783856508093}, {65., 0}}, {{66., 
            0.009852252738284583}, {66., 0}}, {{67., 0.010294840639314662`}, {
            67., 0}}, {{68., 0.010766030747624512`}, {68., 0}}, {{69., 
            0.01120378513499209}, {69., 0}}, {{70., 0.011554171669902476`}, {
            70., 0}}, {{71., 0.011776552634940228`}, {71., 0}}, {{72., 
            0.011846903871510923`}, {72., 0}}, {{73., 0.01175905684566197}, {
            73., 0}}, {{74., 0.01152388913343552}, {74., 0}}, {{75., 
            0.011166709724063355`}, {75., 0}}, {{76., 
            0.010723270204142212`}, {76., 0}}, {{77., 0.01023495932668801}, {
            77., 0}}, {{78., 0.009743791690927331}, {78., 0}}, {{79., 
            0.009287776935093642}, {79., 0}}, {{80., 0.008897161456378108}, {
            80., 0}}, {{81., 0.008591887857068051}, {81., 0}}, {{82., 
            0.008380442087504382}, {82., 0}}, {{83., 0.008260080294386237}, {
            83., 0}}, {{84., 0.008218269647049525}, {84., 0}}, {{85., 
            0.00823505700336437}, {85., 0}}, {{86., 0.008286005924885029}, {
            86., 0}}, {{87., 0.008345318654523443}, {87., 0}}, {{88., 
            0.00838878141207413}, {88., 0}}, {{89., 0.008396230393788213}, {
            89., 0}}, {{90., 0.008353321082734094}, {90., 0}}, {{91., 
            0.00825248264172066}, {91., 0}}, {{92., 0.00809304019951493}, {
            92., 0}}, {{93., 0.007880579907103166}, {93., 0}}, {{94., 
            0.007625705934588217}, {94., 0}}, {{95., 0.00734238896926978}, {
            95., 0}}, {{96., 0.007046129188851771}, {96., 0}}, {{97., 
            0.006752153216712903}, {97., 0}}, {{98., 0.006473837266084484}, {
            98., 0}}, {{99., 0.0062215029978742835`}, {99., 0}}, {{100., 
            0.006001675589716913}, {100., 0}}, {{101., 
            0.005816832791372464}, {101., 0}}, {{102., 
            0.0056656166050489745`}, {102., 0}}, {{103., 
            0.005543431745072439}, {103., 0}}, {{104., 
            0.005443321451615146}, {104., 0}}, {{105., 
            0.005356993699093749}, {105., 0}}, {{106., 
            0.005275869390773465}, {106., 0}}, {{107., 
            0.005192036972630665}, {107., 0}}, {{108., 
            0.005099021854556208}, {108., 0}}, {{109., 
            0.004992310083263598}, {109., 0}}, {{110., 
            0.004869599583273695}, {110., 0}}, {{111., 
            0.004730784921062514}, {111., 0}}, {{112., 
            0.004577709550997325}, {112., 0}}, {{113., 0.00441374039940402}, {
            113., 0}}, {{114., 0.004243232043038781}, {114., 0}}, {{115., 
            0.0040709513419162485`}, {115., 0}}, {{116., 
            0.003901528886519822}, {116., 0}}, {{117., 
            0.0037389925042664697`}, {117., 0}}, {{118., 
            0.003586422366028618}, {118., 0}}, {{119., 
            0.003445749218539662}, {119., 0}}, {{120., 
            0.003317699191703766}, {120., 0}}, {{121., 0.003201872466771012}, 
            {121., 0}}, {{122., 0.003096930359179763}, {122., 0}}, {{123., 
            0.0030008570163773335`}, {123., 0}}, {{124., 
            0.0029112583014922248`}, {124., 0}}, {{125., 
            0.0028256613105298633`}, {125., 0}}, {{126., 
            0.0027417826703972806`}, {126., 0}}, {{127., 
            0.002657741275637999}, {127., 0}}, {{128., 
            0.002572200258407711}, {128., 0}}, {{129., 
            0.0024844325447898256`}, {129., 0}}, {{130., 
            0.0023943132423712883`}, {130., 0}}, {{131., 
            0.0023022494593477488`}, {131., 0}}, {{132., 
            0.0022090633886099427`}, {132., 0}}, {{133., 
            0.0021158473246251116`}, {133., 0}}, {{134., 
            0.0020238097366906474`}, {134., 0}}, {{135., 
            0.0019341298736171466`}, {135., 0}}, {{136., 
            0.0018478350860064003`}, {136., 0}}, {{137., 
            0.0017657107003218675`}, {137., 0}}, {{138., 
            0.0016882474765309507`}, {138., 0}}, {{139., 
            0.0016156270050144848`}, {139., 0}}, {{140., 
            0.0015477413321399968`}, {140., 0}}, {{141., 
            0.0014842399980792309`}, {141., 0}}, {{142., 
            0.0014245957235426061`}, {142., 0}}, {{143., 
            0.0013681792400317184`}, {143., 0}}, {{144., 
            0.0013143341308260081`}, {144., 0}}, {{145., 
            0.0012624438399318496`}, {145., 0}}, {{146., 
            0.00121198494572119}, {146., 0}}, {{147., 
            0.0011625630854557403`}, {147., 0}}, {{148., 
            0.0011139302620834129`}, {148., 0}}, {{149., 
            0.0010659844076274798`}, {149., 0}}, {{150., 
            0.0010187538190422661`}, {150., 0}}},
          VertexColors->None]}}}, 
      {RGBColor[0.368417, 0.506779, 0.709798], PointSize[
       0.0038500000000000006`], AbsoluteThickness[1.6], {}, 
       GeometricTransformationBox[InsetBox[
         StyleBox["\<\"\[FilledCircle]\"\>",
          StripOnInput->False,
          LineColor->RGBColor[0.368417, 0.506779, 0.709798],
          FrontFaceColor->RGBColor[0.368417, 0.506779, 0.709798],
          BackFaceColor->RGBColor[0.368417, 0.506779, 0.709798],
          GraphicsColor->RGBColor[0.368417, 0.506779, 0.709798],
          PointSize->0.0038500000000000006`,
          Thickness->Absolute[1.6],
          FontSize->8.96,
          
          FontColor->RGBColor[
           0.368417, 0.506779, 0.709798]], {0, 0}], CompressedData["
1:eJxFlns0lHkYx4duQ9pVQ9vFlksSJ5ck2ZCvQiLMGGbMDOZSJKSrqFRvxRBd
VFS0laXtVGwXXbSV01REB6Wy2SK6qFC6raRtT2f3nJ7f2Tnn/eNzvvP9fZ/n
fZ953rHQLAmNGcDj8fb+d+n9d+nz/v/YDguZZmC6z+sbvfMqER35MJ/f50ky
koY3W9j0usz8hnyslp39cc6ZRcTGKKl6U1fQtofYBCPq5JJg7grxKEjGGw7T
rH9CbIbxc5bVDx3Hozxz1HQUyLQ2o4kt8ebujsKGDifiCRAE1NovqZlNPBG2
GWl+A2LCiCfBf927rtATGmI7FF9/k1Z9KIl4MibXKgQFhauIHbDKLGlglet6
YidUBQVc2q3cRDwFWUbSd08S0omd0V7LtZXcYzwV1vwppq25m4ldIEn3XblF
byPxNHjGRp0ekr6W2BVe+SMTl/y1kng6Sq0s7QU3WH1u0Di8ypHqLyT+CZ77
0qRVM+YTz0BqnHU9shi7wyK3xz73PPu+B55Xez4csGAJsSeOl9wuGqyfTDwT
NcVve5vjWD1eKDfozZk0hdULVKDm2bAj1B8HNKjHlmy4mEm6Nw60+0/tHJNN
ujesb66RdWlzSJ+FUVLJds0jYm4W3t4a/OmzJdNnw41/v3bFxi2kz0aZZYK7
I9j5PjhV8NS9rYLl+2CpMqA/2Yc9D18M3f1YNMuNI90XO7y33I08vI50PwQ0
9zqHLU0j3Q81jc5epq+IeXNQv3LbVJ/P9Ly5ObgatLu/0I717w+7i7GDq+fR
8+T8MW1burHuSAbpc2F+4dc4wWeql5uLjbw8QdMQuh+8AJgeeNl0s4j1H4BQ
M2FxTtFW0gPhkF02pesjMReIhYfH5tmVMH0e9iVK6t9dZv55qD9zcnx7LDs/
COaV3dnbb2WRHgT+emH3Nmt2/4LBz1K4z9tP9XLBuOKHhMtSNq8huNXhPUmc
wvoLQcwqA7NKPptfIVzGexnEGhFDiMRrkubSZPZ9IaZ6J/4db0/n6YQQuHWO
W2XK7o8Imd/pHDkjLflFqHTrz9f/QMyJUDWopPT8MapXJ8Lr1kVWweOoH14o
pJ/WZzjNJkYoHrWXdliYsn5DsSNk//T7BcwfCrOWrXG72uh8nhh6ncf6TPqo
HohhY1z2j3Efmycx+PGu+dt6qR+dGPqFm0Spg1j/Yah72VJX5kbzhjBoJrYc
P7SP5oMLg7o76/l1W2JdGMaFNU471k3zyAsHDLrWVDYRIxxza0wOZz9i8xqO
/oenn6GfWBeObpud52Q/sPmToH5XjoOVAzEkqDiy/5OhM8uX4NTozhs5Y1m+
BOJLK1N/e8HypXgf25JiupvlS3Hwbl3maSuWL8Vq/50PLDw2kF+KQ60fM4cJ
2P6LgKtv+4vYVvq9IAIXGzvE1kdpX3ARELrHJoekryF/BIw2aL9WrF1NfhlO
ZxprXfNTyS/DZtOTtgvupZBfhqPyNFWTC7FOhoH3m4vOnWX7WI4GZevqy4HE
kOOs25Oh09/T/uLkqNW2Lpz4M7FOjiC93tszfdh+U0Dx/Jz3+ae0X6FAl2MR
/85yYk6Bt9f8HK0/rCC/AqNXiOP2qIh5kehe9nWrQLec/JEwGlEeP8GEmIuE
XtXxHpl6GfkjsfQq/8SZsqXkj0JdyRjl6D7av4jCmJR7Qo9faL9zUYj5vvxP
X/Vi8keh4UWGdtaMRPJHo/dCs9MF+wTyRyO35YtT44x48kejIi/73qXoReSP
hnPhg2bkx5FficCFM1/IHtD7AEoYntFENVsTc0rY9D+KfJscS34lPnZkfDlZ
HUN+FbS3ijcEjiA2V8FxXU+uu3wBnafCpNtCS88D9P5RqfCcJ66ya6X3LafC
yFL/x5WjiItUGFLNe4pwNeWpkPu7R55HnuobP1Yh+H28VdgpJeWr4Vp+p1Ht
F035ahw+v2txT08k5avxZK/u9aBjCspXo2Z+9tykVDnlq5Gwva2gXCGjfDUM
Rwly5aIIylcjPPeivpNUSvlq5H+567sjXkL5GkiHd2orssIpX4PBf8h1I07S
/wtosKjYvCepRUz5GhxvOrh/ghExp0FI8OtNtgilfA02VTQYGqeIKF8DE5fU
/L5TQq9/AYhqqRc=
        "]], {}}}, 
     ArrowBox[{{10, 0.023517745856009107`}, {0.5, 0.023517745856009107`}}]},
    AspectRatio->NCache[GoldenRatio^(-1), 0.6180339887498948],
    Axes->True,
    AxesLabel->{
      FormBox["\"z\"", TraditionalForm], 
      FormBox[
      "\"\\!\\(\\*SubscriptBox[\\(p\\), \\(z\\)]\\)\"", TraditionalForm]},
    AxesOrigin->{-1, 0},
    BaseStyle->{FontSize -> 18},
    Epilog->{
      InsetBox[
       FormBox["0", TraditionalForm], {-1, 0}, {-1, 1.2}]},
    FrameTicks->{{Automatic, Automatic}, {Automatic, Automatic}},
    GridLines->{{{66.96246078963303, 
        Thickness[Large]}, {-8.14776634799189, {
         Dashing[{Small, Small}], 
         Thickness[Large]}}, {142.07268792725796`, {
         Dashing[{Small, Small}], 
         Thickness[Large]}}}, None},
    GridLinesStyle->Directive[
      GrayLevel[0.5, 0.4]],
    ImageSize->Medium,
    Method->{
     "MessagesHead" -> DiscretePlot, "AxisPadding" -> Scaled[0.02], 
      "DefaultBoundaryStyle" -> Automatic, "DefaultMeshStyle" -> 
      AbsolutePointSize[6], "DefaultPlotStyle" -> {
        Directive[
         RGBColor[0.368417, 0.506779, 0.709798], 
         AbsoluteThickness[1.6]], 
        Directive[
         RGBColor[0.880722, 0.611041, 0.142051], 
         AbsoluteThickness[1.6]], 
        Directive[
         RGBColor[0.560181, 0.691569, 0.194885], 
         AbsoluteThickness[1.6]], 
        Directive[
         RGBColor[0.922526, 0.385626, 0.209179], 
         AbsoluteThickness[1.6]], 
        Directive[
         RGBColor[0.528488, 0.470624, 0.701351], 
         AbsoluteThickness[1.6]], 
        Directive[
         RGBColor[0.772079, 0.431554, 0.102387], 
         AbsoluteThickness[1.6]], 
        Directive[
         RGBColor[0.363898, 0.618501, 0.782349], 
         AbsoluteThickness[1.6]], 
        Directive[
         RGBColor[1, 0.75, 0], 
         AbsoluteThickness[1.6]], 
        Directive[
         RGBColor[0.647624, 0.37816, 0.614037], 
         AbsoluteThickness[1.6]], 
        Directive[
         RGBColor[0.571589, 0.586483, 0.], 
         AbsoluteThickness[1.6]], 
        Directive[
         RGBColor[0.915, 0.3325, 0.2125], 
         AbsoluteThickness[1.6]], 
        Directive[
         RGBColor[0.40082222609352647`, 0.5220066643438841, 0.85], 
         AbsoluteThickness[1.6]], 
        Directive[
         RGBColor[0.9728288904374106, 0.621644452187053, 0.07336199581899142], 
         AbsoluteThickness[1.6]], 
        Directive[
         RGBColor[0.736782672705901, 0.358, 0.5030266573755369], 
         AbsoluteThickness[1.6]], 
        Directive[
         RGBColor[0.28026441037696703`, 0.715, 0.4292089322474965], 
         AbsoluteThickness[1.6]]}, "DomainPadding" -> Scaled[0.02], 
      "PointSizeFunction" -> "SmallPointSize", "RangePadding" -> Scaled[0.05]},
    PlotLabel->FormBox["\"t=13.0 s\"", TraditionalForm],
    PlotRange->{{-1, 150.}, {0, 0.023517745856009107`}},
    PlotRangePadding->{{
       Scaled[0.02], 
       Scaled[0.02]}, {
       Scaled[0.02], 
       Scaled[0.02]}},
    Ticks->{Automatic, Automatic}]}], "}"}]], "Output",
 CellChangeTimes->{
  3.689512090118636*^9, {3.689580301094351*^9, 3.689580320056979*^9}, 
   3.6895819324320602`*^9, 3.689581967340227*^9, {3.6895820254076366`*^9, 
   3.689582046867044*^9}, 3.689582168187237*^9, 3.689582287731831*^9, 
   3.689582319031616*^9, 3.6895834434846077`*^9, {3.692691326707224*^9, 
   3.692691344496626*^9}, 3.6926914845307693`*^9, 3.6926915249430847`*^9, 
   3.696338602179552*^9, 3.696338772464602*^9, 3.696338825722278*^9, {
   3.69702654733602*^9, 3.69702656530897*^9}, {3.697026596461204*^9, 
   3.697026604329034*^9}, {3.697786042916706*^9, 3.697786057630589*^9}, 
   3.697786088282199*^9}]
}, Open  ]],

Cell[CellGroupData[{

Cell[BoxData[
 RowBox[{"Length", "[", "plots", "]"}]], "Input",
 CellChangeTimes->{{3.692691559914014*^9, 3.692691567207135*^9}}],

Cell[BoxData["12"], "Output",
 CellChangeTimes->{{3.692691563083123*^9, 3.6926915677594223`*^9}}]
}, Open  ]],

Cell[BoxData[
 RowBox[{"For", "[", 
  RowBox[{
   RowBox[{"\[Tau]", "=", "2"}], ",", 
   RowBox[{"\[Tau]", "\[LessEqual]", "13"}], ",", 
   RowBox[{"\[Tau]", "++"}], ",", 
   RowBox[{"Export", "[", 
    RowBox[{
     RowBox[{
      RowBox[{"NotebookDirectory", "[", "]"}], "<>", 
      "\"\<../bilder/splitting\>\"", "<>", 
      RowBox[{"ToString", "[", "\[Tau]", "]"}], "<>", "\"\<.pdf\>\""}], ",", 
     RowBox[{"plots", "[", 
      RowBox[{"[", 
       RowBox[{"\[Tau]", "-", "1"}], "]"}], "]"}]}], "]"}]}], "]"}]], "Input",\

 CellChangeTimes->{{3.692691535397871*^9, 3.692691548293929*^9}, {
  3.696338735299486*^9, 3.696338737663521*^9}}],

Cell[BoxData[""], "Input",
 CellChangeTimes->{{3.692691576651648*^9, 3.692691577684895*^9}}],

Cell[BoxData[
 RowBox[{"For", "[", 
  RowBox[{
   RowBox[{"\[Tau]", "=", "2"}], ",", 
   RowBox[{"\[Tau]", "\[LessEqual]", "13"}], ",", 
   RowBox[{"\[Tau]", "++"}], ",", 
   RowBox[{
    RowBox[{"plot", "=", 
     RowBox[{"DiscretePlot", "[", 
      RowBox[{
       RowBox[{
        RowBox[{"p", "[", 
         RowBox[{"[", 
          RowBox[{"xk", "+", "1"}], "]"}], "]"}], "[", 
        RowBox[{"[", "\[Tau]", "]"}], "]"}], ",", 
       RowBox[{"{", 
        RowBox[{"xk", ",", "0", ",", "150"}], "}"}], ",", 
       RowBox[{"GridLines", "\[Rule]", 
        RowBox[{"{", 
         RowBox[{
          RowBox[{"{", 
           RowBox[{
            RowBox[{"{", 
             RowBox[{
              RowBox[{"meantab", "[", 
               RowBox[{"[", 
                RowBox[{"\[Tau]", "-", "1"}], "]"}], "]"}], ",", "Thick"}], 
             "}"}], ",", 
            RowBox[{"{", 
             RowBox[{
              RowBox[{
               RowBox[{"meantab", "[", 
                RowBox[{"[", 
                 RowBox[{"\[Tau]", "-", "1"}], "]"}], "]"}], "-", 
               RowBox[{"stdtab", "[", 
                RowBox[{"[", 
                 RowBox[{"\[Tau]", "-", "1"}], "]"}], "]"}]}], ",", 
              "Dashed"}], "}"}], ",", 
            RowBox[{"{", 
             RowBox[{
              RowBox[{
               RowBox[{"meantab", "[", 
                RowBox[{"[", 
                 RowBox[{"\[Tau]", "-", "1"}], "]"}], "]"}], "+", 
               RowBox[{"stdtab", "[", 
                RowBox[{"[", 
                 RowBox[{"\[Tau]", "-", "1"}], "]"}], "]"}]}], ",", 
              "Dashed"}], "}"}]}], "}"}], ",", "None"}], "}"}]}], ",", 
       RowBox[{"AxesLabel", "\[Rule]", 
        RowBox[{"{", 
         RowBox[{
         "\"\<k\>\"", ",", "\"\<\!\(\*SubscriptBox[\(p\), \(k\)]\)\>\""}], 
         "}"}]}], ",", 
       RowBox[{"PlotRange", "\[Rule]", "All"}], ",", 
       RowBox[{"ImageSize", "->", "Medium"}], ",", 
       RowBox[{"BaseStyle", "\[Rule]", 
        RowBox[{"{", 
         RowBox[{"FontSize", "\[Rule]", "18"}], "}"}]}], ",", 
       RowBox[{"PlotLabel", "\[Rule]", 
        RowBox[{"\"\<\[Tau]=\>\"", "<>", 
         RowBox[{"ToString", "[", 
          RowBox[{"NumberForm", "[", 
           RowBox[{"\[Tau]", ",", 
            RowBox[{"{", 
             RowBox[{"2", ",", "1"}], "}"}]}], "]"}], "]"}], "<>", 
         "\"\< s\>\""}]}]}], "]"}]}], ";", 
    RowBox[{"Export", "[", 
     RowBox[{
      RowBox[{
       RowBox[{"NotebookDirectory", "[", "]"}], "<>", "\"\<splitting\>\"", "<>", 
       RowBox[{"ToString", "[", "\[Tau]", "]"}], "<>", "\"\<.pdf\>\""}], ",", 
      "plot"}], "]"}]}]}], "]"}]], "Input",
 CellChangeTimes->{{3.689511914042161*^9, 3.689511966642213*^9}, {
  3.689512026859871*^9, 3.689512058661035*^9}, {3.6895824230350037`*^9, 
  3.689582430753792*^9}}]
},
WindowSize->{1398, 973},
WindowMargins->{{0, Automatic}, {Automatic, 0}},
FrontEndVersion->"10.2 for Linux x86 (64-bit) (July 6, 2015)",
StyleDefinitions->"Default.nb"
]
(* End of Notebook Content *)

(* Internal cache information *)
(*CellTagsOutline
CellTagsIndex->{}
*)
(*CellTagsIndex
CellTagsIndex->{}
*)
(*NotebookFileOutline
Notebook[{
Cell[558, 20, 403, 11, 32, "Input"],
Cell[964, 33, 1549, 51, 46, "Input"],
Cell[2516, 86, 1941, 57, 46, "Input"],
Cell[4460, 145, 871, 19, 99, "Input"],
Cell[5334, 166, 235, 5, 32, "Input"],
Cell[5572, 173, 1487, 36, 32, "Input"],
Cell[7062, 211, 221, 5, 32, "Input"],
Cell[CellGroupData[{
Cell[7308, 220, 391, 10, 32, "Input"],
Cell[7702, 232, 205, 2, 32, "Output"]
}, Open  ]],
Cell[7922, 237, 227, 5, 32, "Input"],
Cell[8152, 244, 384, 10, 32, "Input"],
Cell[8539, 256, 187, 4, 32, "Input"],
Cell[8729, 262, 177, 4, 32, "Input"],
Cell[8909, 268, 250, 6, 32, "Input"],
Cell[9162, 276, 180, 4, 32, "Input"],
Cell[9345, 282, 206, 4, 32, "Input"],
Cell[9554, 288, 3723, 88, 159, "Input"],
Cell[CellGroupData[{
Cell[13302, 380, 971, 22, 64, "Input"],
Cell[14276, 404, 834, 15, 32, "Output"]
}, Open  ]],
Cell[CellGroupData[{
Cell[15147, 424, 1243, 33, 64, "Input"],
Cell[16393, 459, 778, 13, 32, "Output"]
}, Open  ]],
Cell[17186, 475, 209, 5, 32, "Input"],
Cell[17398, 482, 159, 4, 32, "Input"],
Cell[CellGroupData[{
Cell[17582, 490, 4333, 108, 165, "Input"],
Cell[21918, 600, 175852, 3297, 1185, "Output"]
}, Open  ]],
Cell[CellGroupData[{
Cell[197807, 3902, 129, 2, 32, "Input"],
Cell[197939, 3906, 97, 1, 32, "Output"]
}, Open  ]],
Cell[198051, 3910, 645, 17, 32, "Input"],
Cell[198699, 3929, 92, 1, 32, "Input"],
Cell[198794, 3932, 2825, 74, 143, "Input"]
}
]
*)
