# Supplementary material for: General solution of the chemical master equation and modality of marginal distributions for hierarchic first-order reaction networks
Source: J Math Biol. 2018 Jan 20;77(2):377–419. doi: 10.1007/s00285-018-1205-2 (PMC6061068; doi:10.1007/s00285-018-1205-2)
Supplement: Supplementary file 7 — Supplementary material 7 (nb 10 KB) [file 285_2018_1205_MOESM7_ESM.nb]

(* Content-type: application/vnd.wolfram.mathematica *)

(*** Wolfram Notebook File ***)
(* http://www.wolfram.com/nb *)

(* CreatedBy='Mathematica 10.4' *)

(*CacheID: 234*)
(* Internal cache information:
NotebookFileLineBreakTest
NotebookFileLineBreakTest
NotebookDataPosition[       158,          7]
NotebookDataLength[     10502,        327]
NotebookOptionsPosition[      9749,        297]
NotebookOutlinePosition[     10081,        312]
CellTagsIndexPosition[     10038,        309]
WindowFrame->Normal*)

(* Beginning of Notebook Content *)
Notebook[{
Cell[BoxData[
 RowBox[{
  RowBox[{"g", "[", 
   RowBox[{"s\[Alpha]_", ",", "s\[Beta]_", ",", "s__", ",", "t_"}], "]"}], ":=", 
  RowBox[{"Exp", "[", 
   RowBox[{
    RowBox[{"M0\[Alpha]", 
     RowBox[{"(", 
      RowBox[{"s\[Alpha]", "-", "1"}], ")"}]}], "+", 
    RowBox[{"M0\[Beta]", 
     RowBox[{"(", 
      RowBox[{"s\[Beta]", "-", "1"}], ")"}]}], "+", 
    RowBox[{
     UnderoverscriptBox["\[Sum]", 
      RowBox[{"i", "=", "1"}], "n"], 
     RowBox[{"(", 
      RowBox[{
       RowBox[{
        RowBox[{"(", 
         RowBox[{
          RowBox[{
           RowBox[{"M0x", "[", "i", "]"}], 
           RowBox[{"\[ExponentialE]", "^", 
            RowBox[{"(", 
             RowBox[{
              RowBox[{"-", 
               RowBox[{"k", "[", "i", "]"}]}], "t"}], ")"}]}]}], "+", 
          RowBox[{
           UnderoverscriptBox["\[Sum]", 
            RowBox[{"m", "=", "1"}], 
            RowBox[{"i", "-", "1"}]], 
           RowBox[{
            RowBox[{"M0x", "[", "m", "]"}], 
            RowBox[{"(", 
             RowBox[{
              UnderoverscriptBox["\[Product]", 
               RowBox[{"l", "=", "m"}], 
               RowBox[{"i", "-", "1"}]], 
              RowBox[{
               RowBox[{"k", "[", "l", "]"}], 
               RowBox[{"s\[Alpha]", "^", 
                SubscriptBox["R", 
                 RowBox[{"\[Alpha]", ",", "l"}]]}], 
               RowBox[{"s\[Beta]", "^", 
                SubscriptBox["R", 
                 RowBox[{"\[Beta]", ",", "l"}]]}]}]}], ")"}], 
            RowBox[{
             UnderoverscriptBox["\[Sum]", 
              RowBox[{"l", "=", "m"}], "i"], 
             FractionBox[
              RowBox[{"\[ExponentialE]", "^", 
               RowBox[{"(", 
                RowBox[{
                 RowBox[{"-", 
                  RowBox[{"k", "[", "l", "]"}]}], "t"}], ")"}]}], 
              RowBox[{
               UnderoverscriptBox["\[Product]", 
                RowBox[{"j", "=", "m"}], "i"], 
               RowBox[{"(", 
                RowBox[{
                 RowBox[{"(", 
                  RowBox[{
                   RowBox[{"k", "[", "j", "]"}], "-", 
                   RowBox[{"k", "[", "l", "]"}]}], ")"}], "+", 
                 RowBox[{"KroneckerDelta", "[", 
                  RowBox[{"j", ",", "l"}], "]"}]}], ")"}]}]]}]}]}]}], ")"}], 
        RowBox[{"s", "[", 
         RowBox[{"[", "i", "]"}], "]"}]}], "-", 
       RowBox[{"M0x", "[", "i", "]"}]}], ")"}]}]}], "]"}]}]], "Input",
 CellChangeTimes->{{3.694420230340642*^9, 3.694420232332088*^9}}],

Cell[BoxData[
 RowBox[{
  RowBox[{"n", "=", "3"}], ";", 
  RowBox[{
   RowBox[{"k", "[", "3", "]"}], "=", "0"}], ";"}]], "Input",
 CellChangeTimes->{{3.6944195098456087`*^9, 3.694419516679966*^9}}],

Cell[CellGroupData[{

Cell[BoxData[
 RowBox[{"Simplify", "[", 
  RowBox[{
   RowBox[{
    SubscriptBox["\[PartialD]", "t"], 
    RowBox[{"g", "[", 
     RowBox[{"s\[Alpha]", ",", "s\[Beta]", ",", 
      RowBox[{"{", 
       RowBox[{"s1", ",", "s2", ",", "s3"}], "}"}], ",", "t"}], "]"}]}], 
   "\[Equal]", 
   RowBox[{
    RowBox[{
     RowBox[{"k", "[", "1", "]"}], 
     RowBox[{"(", 
      RowBox[{
       RowBox[{
        SuperscriptBox["s\[Alpha]", 
         SubscriptBox["R", 
          RowBox[{"\[Alpha]", ",", "1"}]]], 
        SuperscriptBox["s\[Beta]", 
         SubscriptBox["R", 
          RowBox[{"\[Beta]", ",", "1"}]]], "s2"}], "-", "s1"}], ")"}], 
     RowBox[{
      SubscriptBox["\[PartialD]", "s1"], 
      RowBox[{"g", "[", 
       RowBox[{"s\[Alpha]", ",", "s\[Beta]", ",", 
        RowBox[{"{", 
         RowBox[{"s1", ",", "s2", ",", "s3"}], "}"}], ",", "t"}], "]"}]}]}], 
    "+", 
    RowBox[{
     RowBox[{"k", "[", "2", "]"}], 
     RowBox[{"(", 
      RowBox[{
       RowBox[{
        SuperscriptBox["s\[Alpha]", 
         SubscriptBox["R", 
          RowBox[{"\[Alpha]", ",", "2"}]]], 
        SuperscriptBox["s\[Beta]", 
         SubscriptBox["R", 
          RowBox[{"\[Beta]", ",", "2"}]]], "s3"}], "-", "s2"}], ")"}], 
     RowBox[{
      SubscriptBox["\[PartialD]", "s2"], 
      RowBox[{"g", "[", 
       RowBox[{"s\[Alpha]", ",", "s\[Beta]", ",", 
        RowBox[{"{", 
         RowBox[{"s1", ",", "s2", ",", "s3"}], "}"}], ",", "t"}], "]"}]}]}], 
    "+", 
    RowBox[{
     RowBox[{"k", "[", "3", "]"}], 
     RowBox[{"(", 
      RowBox[{"1", "-", "s3"}], ")"}], 
     RowBox[{
      SubscriptBox["\[PartialD]", "s3"], 
      RowBox[{"g", "[", 
       RowBox[{"s\[Alpha]", ",", "s\[Beta]", ",", 
        RowBox[{"{", 
         RowBox[{"s1", ",", "s2", ",", "s3"}], "}"}], ",", "t"}], 
       "]"}]}]}]}]}], "]"}]], "Input",
 CellChangeTimes->{{3.68310715733897*^9, 3.683107345554929*^9}, 
   3.6944189691564074`*^9, 3.694419198595911*^9}],

Cell[BoxData["True"], "Output",
 CellChangeTimes->{
  3.683107348858922*^9, 3.683109379545776*^9, 3.6831094993859787`*^9, 
   3.6831157042663927`*^9, 3.683115781684712*^9, 3.694413091923087*^9, 
   3.694413374951393*^9, {3.694413829627347*^9, 3.694413833519926*^9}, 
   3.6944190289071074`*^9, 3.694419217089857*^9}]
}, Open  ]],

Cell[BoxData[
 RowBox[{"Clear", "[", "k", "]"}]], "Input",
 CellChangeTimes->{{3.694419232420277*^9, 3.694419233826791*^9}}],

Cell[BoxData[
 RowBox[{
  RowBox[{"n", "=", "4"}], ";", 
  RowBox[{
   RowBox[{"k", "[", "4", "]"}], "=", "0"}], ";"}]], "Input",
 CellChangeTimes->{{3.69441941016138*^9, 3.6944194153795547`*^9}, {
  3.694419541628639*^9, 3.694419545307558*^9}}],

Cell[CellGroupData[{

Cell[BoxData[
 RowBox[{"Simplify", "[", 
  RowBox[{
   RowBox[{
    SubscriptBox["\[PartialD]", "t"], 
    RowBox[{"g", "[", 
     RowBox[{"s\[Alpha]", ",", "s\[Beta]", ",", 
      RowBox[{"{", 
       RowBox[{"s1", ",", "s2", ",", "s3", ",", "s4"}], "}"}], ",", "t"}], 
     "]"}]}], "\[Equal]", 
   RowBox[{
    RowBox[{
     RowBox[{"k", "[", "1", "]"}], 
     RowBox[{"(", 
      RowBox[{
       RowBox[{
        SuperscriptBox["s\[Alpha]", 
         SubscriptBox["R", 
          RowBox[{"\[Alpha]", ",", "1"}]]], 
        SuperscriptBox["s\[Beta]", 
         SubscriptBox["R", 
          RowBox[{"\[Beta]", ",", "1"}]]], "s2"}], "-", "s1"}], ")"}], 
     RowBox[{
      SubscriptBox["\[PartialD]", "s1"], 
      RowBox[{"g", "[", 
       RowBox[{"s\[Alpha]", ",", "s\[Beta]", ",", 
        RowBox[{"{", 
         RowBox[{"s1", ",", "s2", ",", "s3", ",", "s4"}], "}"}], ",", "t"}], 
       "]"}]}]}], "+", 
    RowBox[{
     RowBox[{"k", "[", "2", "]"}], 
     RowBox[{"(", 
      RowBox[{
       RowBox[{
        SuperscriptBox["s\[Alpha]", 
         SubscriptBox["R", 
          RowBox[{"\[Alpha]", ",", "2"}]]], 
        SuperscriptBox["s\[Beta]", 
         SubscriptBox["R", 
          RowBox[{"\[Beta]", ",", "2"}]]], "s3"}], "-", "s2"}], ")"}], 
     RowBox[{
      SubscriptBox["\[PartialD]", "s2"], 
      RowBox[{"g", "[", 
       RowBox[{"s\[Alpha]", ",", "s\[Beta]", ",", 
        RowBox[{"{", 
         RowBox[{"s1", ",", "s2", ",", "s3", ",", "s4"}], "}"}], ",", "t"}], 
       "]"}]}]}], "+", 
    RowBox[{
     RowBox[{"k", "[", "3", "]"}], 
     RowBox[{"(", 
      RowBox[{
       RowBox[{
        SuperscriptBox["s\[Alpha]", 
         SubscriptBox["R", 
          RowBox[{"\[Alpha]", ",", "3"}]]], 
        SuperscriptBox["s\[Beta]", 
         SubscriptBox["R", 
          RowBox[{"\[Beta]", ",", "3"}]]], "s4"}], "-", "s3"}], ")"}], 
     RowBox[{
      SubscriptBox["\[PartialD]", "s3"], 
      RowBox[{"g", "[", 
       RowBox[{"s\[Alpha]", ",", "s\[Beta]", ",", 
        RowBox[{"{", 
         RowBox[{"s1", ",", "s2", ",", "s3", ",", "s4"}], "}"}], ",", "t"}], 
       "]"}]}]}], "+", 
    RowBox[{
     RowBox[{"k", "[", "4", "]"}], 
     RowBox[{"(", 
      RowBox[{"1", "-", "s4"}], ")"}], 
     RowBox[{
      SubscriptBox["\[PartialD]", "s4"], 
      RowBox[{"g", "[", 
       RowBox[{"s\[Alpha]", ",", "s\[Beta]", ",", 
        RowBox[{"{", 
         RowBox[{"s1", ",", "s2", ",", "s3", ",", "s4"}], "}"}], ",", "t"}], 
       "]"}]}]}]}]}], "]"}]], "Input",
 CellChangeTimes->{{3.694413111988784*^9, 3.6944131600799427`*^9}, 
   3.6944138659392776`*^9, 3.6944189733185043`*^9, 3.694419248879848*^9}],

Cell[BoxData["True"], "Output",
 CellChangeTimes->{3.694413210349369*^9, 3.694413424536285*^9, 
  3.694413836286771*^9, 3.694413902233399*^9, 3.694419292930491*^9, 
  3.694419554448222*^9}]
}, Open  ]],

Cell[BoxData[
 RowBox[{
  RowBox[{"n", "=", "4"}], ";", " ", 
  RowBox[{"Clear", "[", "k", "]"}], ";"}]], "Input",
 CellChangeTimes->{{3.694420086898469*^9, 3.694420092877137*^9}, 
   3.694420634471033*^9, {3.694420677006001*^9, 3.6944206864193583`*^9}}],

Cell[CellGroupData[{

Cell[BoxData[
 RowBox[{
  RowBox[{"g", "[", 
   RowBox[{"1", ",", "1", ",", 
    RowBox[{"{", 
     RowBox[{"1", ",", "1", ",", "1", ",", "1"}], "}"}], ",", "t"}], "]"}], "//",
   "Simplify"}]], "Input",
 CellChangeTimes->{{3.694420102623505*^9, 3.694420106812953*^9}, {
  3.694420711135653*^9, 3.694420716186945*^9}}],

Cell[BoxData["1"], "Output",
 CellChangeTimes->{{3.69442071267198*^9, 3.694420717543653*^9}, 
   3.694420822770899*^9}]
}, Open  ]],

Cell[BoxData[
 RowBox[{"(*", " ", 
  RowBox[{"normalization", " ", "correct"}], " ", "*)"}]], "Input",
 CellChangeTimes->{{3.694420838782803*^9, 3.6944208428188877`*^9}}]
},
WindowSize->{1398, 973},
WindowMargins->{{0, Automatic}, {Automatic, 0}},
FrontEndVersion->"10.2 for Linux x86 (64-bit) (July 6, 2015)",
StyleDefinitions->"Default.nb"
]
(* End of Notebook Content *)

(* Internal cache information *)
(*CellTagsOutline
CellTagsIndex->{}
*)
(*CellTagsIndex
CellTagsIndex->{}
*)
(*NotebookFileOutline
Notebook[{
Cell[558, 20, 2534, 69, 100, "Input"],
Cell[3095, 91, 197, 5, 32, "Input"],
Cell[CellGroupData[{
Cell[3317, 100, 1953, 59, 65, "Input"],
Cell[5273, 161, 316, 5, 32, "Output"]
}, Open  ]],
Cell[5604, 169, 124, 2, 32, "Input"],
Cell[5731, 173, 245, 6, 32, "Input"],
Cell[CellGroupData[{
Cell[6001, 183, 2633, 77, 92, "Input"],
Cell[8637, 262, 189, 3, 32, "Output"]
}, Open  ]],
Cell[8841, 268, 254, 5, 32, "Input"],
Cell[CellGroupData[{
Cell[9120, 277, 318, 8, 32, "Input"],
Cell[9441, 287, 119, 2, 32, "Output"]
}, Open  ]],
Cell[9575, 292, 170, 3, 32, "Input"]
}
]
*)
